# Supplementary material for: [2-(Piperidin-1-yl)ethyl­amine]dithio­cyanato­zinc(II)
Source: Acta Crystallogr Sect E Struct Rep Online. 2010 Mar 3;66(Pt 4):m350. doi: 10.1107/S1600536810007300 (PMC2983781; doi:10.1107/S1600536810007300)
Supplement: Supplementary file 1 [file e-66-0m350-sup1.cif]

##############################################################################
###                                                                        ###
###        Electronic paper (Acta Crystallographica Section E)             ###
###                                                                        ###
##############################################################################
#                                                                            #
# This CIF contains the data in a paper accepted for publication in Acta     #
# Crystallographica Section E. It conforms to the requirements of Notes      #
# for Authors for Section E, and has been peer reviewed under the auspices   #
# of the IUCr Commission on Journals.                                        #
#                                                                            #
# Full details of the Crystallographic Information File format               #
# are given in the paper "The Crystallographic Information File (CIF):       #
# a New Standard Archive File for Crystallography" by S. R. Hall, F. H.      #
# Allen and I. D. Brown [Acta Cryst. (1991), A47, 655-685].                  #
#                                                                            #
# The current version of the core CIF dictionary is obtainable from          #
# ftp://ftp.iucr.org/pub/cif_core.dic. The current version number is 2.4.    #
#                                                                            #
# Software is freely available for graphical display of the structure(s) in  #
# this CIF.  For information consult the CIF home page http://www.iucr.org/  #
# cif/home.html                                                              #
#                                                                            #
# This file may be used for bona fide research purposes within the           #
# scientific community so long as proper attribution is given to the journal # 
# article from which it was obtained.                                        #
#                                                                            #
##############################################################################
                                             
data_global
_audit_creation_method     'form.cif (version 2.0)'
_journal_data_validation_number     ?
_journal_date_recd_electronic     2010-02-25
_journal_date_accepted     2010-02-25
_journal_name_full     'Acta Crystallographica, Section E'
_journal_year     2010
_journal_volume     66
_journal_issue      4
_journal_page_first     m350
_journal_page_last     m350
_journal_paper_category     QM
_journal_coeditor_code     CI5046
_publ_contact_author_name     'Dr. Chen-Yi Wang'
_publ_contact_author_address
;
Department of Chemistry
Huzhou University
Huzhou 313000
People's Republic of China
;
_publ_contact_author_email     chenyi_wang@163.com
_publ_contact_author_fax     ?
_publ_contact_author_phone     ?
_publ_section_title
;
[2-(Piperidin-1-yl)ethylamine]dithiocyanatozinc(II)
;
loop_
    _publ_author_name
    _publ_author_address
    'Chen-Yi Wang'
;
Department of Chemistry
Huzhou University
Huzhou 313000
People's Republic of China
;
    'Ai-Fei Ke'
;
Department of Chemistry
Huzhou University
Huzhou 313000
People's Republic of China
;
    'Xiang Wu'
;
Department of Chemistry
Huzhou University
Huzhou 313000
People's Republic of China
;
data_I
_audit_creation_method     SHELXL-97
_chemical_name_systematic
;
[2-(Piperidin-1-yl)ethylamine]dithiocyanatozinc(II)
;
_chemical_name_common     ?
_chemical_formula_moiety     'C9 H16 N4 S2 Zn'
_chemical_formula_sum     'C9 H16 N4 S2 Zn'
_chemical_formula_iupac     '[Zn (N C S)2 (C7 H16 N2)]'
_chemical_formula_weight     309.75
_chemical_melting_point     ?
_symmetry_cell_setting     Monoclinic
_symmetry_space_group_name_H-M     'P 21/c'
_symmetry_space_group_name_Hall     '-P 2ybc'
loop_
    _symmetry_equiv_pos_as_xyz
    'x, y, z'
    '-x, y+1/2, -z+1/2'
    '-x, -y, -z'
    'x, -y-1/2, z-1/2'
_cell_length_a     9.561(2)
_cell_length_b     10.310(2)
_cell_length_c     14.398(3)
_cell_angle_alpha     90.00
_cell_angle_beta     97.367(3)
_cell_angle_gamma     90.00
_cell_volume     1407.6(5)
_cell_formula_units_Z     4
_cell_measurement_reflns_used     2403
_cell_measurement_theta_min     2.4
_cell_measurement_theta_max     25.0
_cell_measurement_temperature     298(2)
_exptl_crystal_description     Block
_exptl_crystal_colour     colourless
_exptl_crystal_size_max     0.20
_exptl_crystal_size_mid     0.20
_exptl_crystal_size_min     0.18
_exptl_crystal_density_diffrn     1.462
_exptl_crystal_density_meas     ?
_exptl_crystal_density_method     'not measured'
_exptl_crystal_F_000     640
_exptl_absorpt_coefficient_mu     2.022
_exptl_absorpt_correction_type     multi-scan
_exptl_absorpt_process_details     '(SADABS; Sheldrick, 1996)'
_exptl_absorpt_correction_T_min     0.6879
_exptl_absorpt_correction_T_max     0.7123
_exptl_special_details
;
;
_diffrn_ambient_temperature     298(2)
_diffrn_radiation_type     MoK\a
_diffrn_radiation_wavelength     0.71073
_diffrn_radiation_source     'fine-focus sealed tube'
_diffrn_radiation_monochromator     graphite
_diffrn_measurement_device_type     'Bruker SMART CCD area-detector'
_diffrn_measurement_method     '\w scan'
_diffrn_detector_area_resol_mean     ?
_diffrn_reflns_number     7615
_diffrn_reflns_av_R_equivalents     0.0281
_diffrn_reflns_av_sigmaI/netI     0.0336
_diffrn_reflns_theta_min     2.44
_diffrn_reflns_theta_max     26.99
_diffrn_reflns_theta_full     26.99
_diffrn_measured_fraction_theta_max     0.987
_diffrn_measured_fraction_theta_full     0.987
_diffrn_reflns_limit_h_min     -12
_diffrn_reflns_limit_h_max     11
_diffrn_reflns_limit_k_min     -13
_diffrn_reflns_limit_k_max     13
_diffrn_reflns_limit_l_min     -9
_diffrn_reflns_limit_l_max     18
_diffrn_standards_number     0
_diffrn_standards_interval_count     .
_diffrn_standards_interval_time     .
_diffrn_standards_decay_%     ?
_refine_special_details
;
Refinement of <i>F</i>^2^ against ALL reflections. The weighted <i>R</i>-factor
wR and goodness of fit <i>S</i> are based on <i>F</i>^2^, conventional
<i>R</i>-factors <i>R</i> are based on <i>F</i>, with <i>F</i> set to zero for
negative <i>F</i>^2^. The threshold expression of <i>F</i>^2^ >
\s(<i>F</i>^2^) is used only for calculating <i>R</i>-factors(gt) etc. and is
not relevant to the choice of reflections for refinement. <i>R</i>-factors
based on <i>F</i>^2^ are statistically about twice as large as those based on
<i>F</i>, and <i>R</i>- factors based on ALL data will be even larger.
;
_reflns_number_total     3029
_reflns_number_gt     2196
_reflns_threshold_expression     I>2\s(I)
_refine_ls_structure_factor_coef     Fsqd
_refine_ls_matrix_type     full
_refine_ls_R_factor_all     0.0529
_refine_ls_R_factor_gt     0.0346
_refine_ls_wR_factor_gt     0.0864
_refine_ls_wR_factor_ref     0.0954
_refine_ls_goodness_of_fit_ref     1.036
_refine_ls_restrained_S_all     1.036
_refine_ls_number_reflns     3029
_refine_ls_number_parameters     145
_refine_ls_number_restraints     0
_refine_ls_hydrogen_treatment     constr
_refine_ls_weighting_scheme     calc
_refine_ls_weighting_details
         'calc w=1/[\s^2^(Fo^2^)+(0.0475P)^2^+0.1775P] where P=(Fo^2^+2Fc^2^)/3'
_atom_sites_solution_hydrogens     geom
_atom_sites_solution_primary     direct
_atom_sites_solution_secondary     difmap
_refine_ls_shift/su_max     0.001
_refine_ls_shift/su_mean     0.000
_refine_diff_density_max     0.322
_refine_diff_density_min     -0.385
_refine_ls_extinction_method     none
_refine_ls_extinction_coef     ?
loop_
    _atom_type_symbol
    _atom_type_description
    _atom_type_scat_dispersion_real
    _atom_type_scat_dispersion_imag
    _atom_type_scat_source
    'C' 'C' 0.0033 0.0016
                         'International Tables Vol C Tables 4.2.6.8 and 6.1.1.4'
    'H' 'H' 0.0000 0.0000
                         'International Tables Vol C Tables 4.2.6.8 and 6.1.1.4'
    'N' 'N' 0.0061 0.0033
                         'International Tables Vol C Tables 4.2.6.8 and 6.1.1.4'
    'S' 'S' 0.1246 0.1234
                         'International Tables Vol C Tables 4.2.6.8 and 6.1.1.4'
    'Zn' 'Zn' 0.2839 1.4301
                         'International Tables Vol C Tables 4.2.6.8 and 6.1.1.4'
_computing_data_collection     'SMART (Bruker, 1998)'
_computing_cell_refinement     'SAINT (Bruker, 1998)'
_computing_data_reduction     'SAINT (Bruker, 1998)'
_computing_structure_solution     'SHELXS97 (Sheldrick, 2008)'
_computing_structure_refinement     'SHELXL97 (Sheldrick, 2008)'
_computing_molecular_graphics     'SHELXTL (Sheldrick, 2008)'
_computing_publication_material     'SHELXTL (Sheldrick, 2008)'
loop_
    _atom_site_type_symbol
    _atom_site_label
    _atom_site_fract_x
    _atom_site_fract_y
    _atom_site_fract_z
    _atom_site_U_iso_or_equiv
    _atom_site_adp_type
    _atom_site_calc_flag
    _atom_site_refinement_flags
    _atom_site_occupancy
    _atom_site_disorder_assembly
    _atom_site_disorder_group
    Zn Zn1 0.10783(3) 0.24465(3) 0.24635(2) 0.05057(13) Uani d . 1 . .
    S S1 0.28910(10) 0.60126(8) 0.42530(6) 0.0791(3) Uani d . 1 . .
    S S2 -0.19929(8) 0.06124(9) 0.43790(6) 0.0750(3) Uani d . 1 . .
    N N1 0.0345(3) 0.2689(2) 0.10961(16) 0.0620(6) Uani d . 1 . .
    H H1A -0.0556 0.2418 0.0979 0.074 Uiso calc R 1 . .
    H H1B 0.0382 0.3530 0.0936 0.074 Uiso calc R 1 . .
    N N2 0.2756(2) 0.1410(2) 0.20451(14) 0.0495(5) Uani d . 1 . .
    N N3 0.1803(3) 0.4000(2) 0.31175(18) 0.0706(7) Uani d . 1 . .
    N N4 -0.0197(3) 0.1600(3) 0.32020(17) 0.0676(6) Uani d . 1 . .
    C C1 0.1265(4) 0.1900(4) 0.0560(2) 0.0756(9) Uani d . 1 . .
    H H1C 0.1262 0.2262 -0.0062 0.091 Uiso calc R 1 . .
    H H1D 0.0907 0.1020 0.0495 0.091 Uiso calc R 1 . .
    C C2 0.2741(3) 0.1887(3) 0.1060(2) 0.0671(8) Uani d . 1 . .
    H H2A 0.3131 0.2756 0.1068 0.081 Uiso calc R 1 . .
    H H2B 0.3325 0.1328 0.0728 0.081 Uiso calc R 1 . .
    C C3 0.2624(3) -0.0025(3) 0.2047(2) 0.0678(8) Uani d . 1 . .
    H H3A 0.3371 -0.0402 0.1738 0.081 Uiso calc R 1 . .
    H H3B 0.1729 -0.0272 0.1695 0.081 Uiso calc R 1 . .
    C C4 0.2706(4) -0.0557(3) 0.3028(2) 0.0791(9) Uani d . 1 . .
    H H4A 0.2666 -0.1497 0.3001 0.095 Uiso calc R 1 . .
    H H4B 0.1900 -0.0255 0.3313 0.095 Uiso calc R 1 . .
    C C5 0.4045(4) -0.0145(4) 0.3625(2) 0.0883(11) Uani d . 1 . .
    H H5A 0.4031 -0.0439 0.4264 0.106 Uiso calc R 1 . .
    H H5B 0.4853 -0.0533 0.3388 0.106 Uiso calc R 1 . .
    C C6 0.4168(3) 0.1305(4) 0.3608(2) 0.0826(10) Uani d . 1 . .
    H H6A 0.5048 0.1568 0.3970 0.099 Uiso calc R 1 . .
    H H6B 0.3400 0.1689 0.3892 0.099 Uiso calc R 1 . .
    C C7 0.4124(3) 0.1786(3) 0.2614(2) 0.0691(8) Uani d . 1 . .
    H H7A 0.4222 0.2723 0.2615 0.083 Uiso calc R 1 . .
    H H7B 0.4905 0.1418 0.2334 0.083 Uiso calc R 1 . .
    C C8 0.2262(3) 0.4841(3) 0.35825(19) 0.0552(7) Uani d . 1 . .
    C C9 -0.0958(3) 0.1204(3) 0.36869(18) 0.0499(6) Uani d . 1 . .
loop_
    _atom_site_aniso_label
    _atom_site_aniso_U_11
    _atom_site_aniso_U_22
    _atom_site_aniso_U_33
    _atom_site_aniso_U_12
    _atom_site_aniso_U_13
    _atom_site_aniso_U_23
    Zn1 0.0569(2) 0.0542(2) 0.04129(19) 0.00372(13) 0.00884(14) -0.00022(13)
    S1 0.0986(6) 0.0605(5) 0.0736(5) -0.0117(4) -0.0061(5) -0.0036(4)
    S2 0.0604(4) 0.0944(6) 0.0750(5) -0.0167(4) 0.0277(4) -0.0161(4)
    N1 0.0697(15) 0.0669(16) 0.0479(13) 0.0098(11) 0.0013(12) 0.0075(11)
    N2 0.0570(12) 0.0496(12) 0.0432(11) 0.0032(10) 0.0111(10) 0.0058(9)
    N3 0.101(2) 0.0521(15) 0.0585(15) -0.0003(13) 0.0080(13) -0.0040(12)
    N4 0.0633(14) 0.0833(18) 0.0583(14) -0.0052(13) 0.0162(12) 0.0001(13)
    C1 0.107(3) 0.080(2) 0.0385(15) 0.022(2) 0.0079(16) 0.0045(15)
    C2 0.080(2) 0.075(2) 0.0511(17) 0.0150(17) 0.0243(15) 0.0135(15)
    C3 0.082(2) 0.0526(17) 0.0687(19) 0.0049(15) 0.0069(16) 0.0014(14)
    C4 0.091(2) 0.063(2) 0.087(2) 0.0138(17) 0.0214(19) 0.0278(18)
    C5 0.087(2) 0.113(3) 0.066(2) 0.039(2) 0.0130(19) 0.028(2)
    C6 0.0624(18) 0.118(3) 0.063(2) 0.0176(19) -0.0094(15) -0.003(2)
    C7 0.0511(16) 0.073(2) 0.084(2) -0.0015(14) 0.0122(16) 0.0011(17)
    C8 0.0658(17) 0.0499(16) 0.0513(16) 0.0069(13) 0.0126(13) 0.0116(13)
    C9 0.0413(13) 0.0584(16) 0.0494(15) 0.0024(11) 0.0031(11) -0.0129(12)
_geom_special_details
;
All esds (except the esd in the dihedral angle between two l.s. planes) are
estimated using the full covariance matrix. The cell esds are taken into
account individually in the estimation of esds in distances, angles and
torsion angles; correlations between esds in cell parameters are only used
when they are defined by crystal symmetry. An approximate (isotropic)
treatment of cell esds is used for estimating esds involving l.s. planes.
;
loop_
    _geom_bond_atom_site_label_1
    _geom_bond_atom_site_label_2
    _geom_bond_site_symmetry_2
    _geom_bond_distance
    _geom_bond_publ_flag
    Zn1 N4 . 1.927(3) ?
    Zn1 N3 . 1.940(3) ?
    Zn1 N1 . 2.019(2) ?
    Zn1 N2 . 2.080(2) ?
    S1 C8 . 1.614(3) ?
    S2 C9 . 1.611(3) ?
    N1 C1 . 1.485(4) ?
    N1 H1A . 0.90 ?
    N1 H1B . 0.90 ?
    N2 C3 . 1.485(3) ?
    N2 C2 . 1.500(3) ?
    N2 C7 . 1.503(3) ?
    N3 C8 . 1.148(3) ?
    N4 C9 . 1.146(3) ?
    C1 C2 . 1.500(4) ?
    C1 H1C . 0.97 ?
    C1 H1D . 0.97 ?
    C2 H2A . 0.97 ?
    C2 H2B . 0.97 ?
    C3 C4 . 1.508(4) ?
    C3 H3A . 0.97 ?
    C3 H3B . 0.97 ?
    C4 C5 . 1.509(5) ?
    C4 H4A . 0.97 ?
    C4 H4B . 0.97 ?
    C5 C6 . 1.500(5) ?
    C5 H5A . 0.97 ?
    C5 H5B . 0.97 ?
    C6 C7 . 1.510(5) ?
    C6 H6A . 0.97 ?
    C6 H6B . 0.97 ?
    C7 H7A . 0.97 ?
    C7 H7B . 0.97 ?
loop_
    _geom_angle_atom_site_label_1
    _geom_angle_atom_site_label_2
    _geom_angle_atom_site_label_3
    _geom_angle_site_symmetry_1
    _geom_angle_site_symmetry_3
    _geom_angle
    _geom_angle_publ_flag
    N4 Zn1 N3 . . 108.54(11) ?
    N4 Zn1 N1 . . 115.39(10) ?
    N3 Zn1 N1 . . 115.40(10) ?
    N4 Zn1 N2 . . 119.57(10) ?
    N3 Zn1 N2 . . 108.90(10) ?
    N1 Zn1 N2 . . 88.02(9) ?
    C1 N1 Zn1 . . 106.51(17) ?
    C1 N1 H1A . . 110.4 ?
    Zn1 N1 H1A . . 110.4 ?
    C1 N1 H1B . . 110.4 ?
    Zn1 N1 H1B . . 110.4 ?
    H1A N1 H1B . . 108.6 ?
    C3 N2 C2 . . 109.8(2) ?
    C3 N2 C7 . . 108.9(2) ?
    C2 N2 C7 . . 109.4(2) ?
    C3 N2 Zn1 . . 116.27(17) ?
    C2 N2 Zn1 . . 101.04(16) ?
    C7 N2 Zn1 . . 111.06(17) ?
    C8 N3 Zn1 . . 173.1(2) ?
    C9 N4 Zn1 . . 173.6(3) ?
    N1 C1 C2 . . 109.8(3) ?
    N1 C1 H1C . . 109.7 ?
    C2 C1 H1C . . 109.7 ?
    N1 C1 H1D . . 109.7 ?
    C2 C1 H1D . . 109.7 ?
    H1C C1 H1D . . 108.2 ?
    C1 C2 N2 . . 110.5(2) ?
    C1 C2 H2A . . 109.5 ?
    N2 C2 H2A . . 109.5 ?
    C1 C2 H2B . . 109.5 ?
    N2 C2 H2B . . 109.5 ?
    H2A C2 H2B . . 108.1 ?
    N2 C3 C4 . . 111.7(3) ?
    N2 C3 H3A . . 109.3 ?
    C4 C3 H3A . . 109.3 ?
    N2 C3 H3B . . 109.3 ?
    C4 C3 H3B . . 109.3 ?
    H3A C3 H3B . . 107.9 ?
    C3 C4 C5 . . 111.7(3) ?
    C3 C4 H4A . . 109.3 ?
    C5 C4 H4A . . 109.3 ?
    C3 C4 H4B . . 109.3 ?
    C5 C4 H4B . . 109.3 ?
    H4A C4 H4B . . 107.9 ?
    C6 C5 C4 . . 109.5(3) ?
    C6 C5 H5A . . 109.8 ?
    C4 C5 H5A . . 109.8 ?
    C6 C5 H5B . . 109.8 ?
    C4 C5 H5B . . 109.8 ?
    H5A C5 H5B . . 108.2 ?
    C5 C6 C7 . . 110.5(3) ?
    C5 C6 H6A . . 109.5 ?
    C7 C6 H6A . . 109.5 ?
    C5 C6 H6B . . 109.5 ?
    C7 C6 H6B . . 109.5 ?
    H6A C6 H6B . . 108.1 ?
    N2 C7 C6 . . 110.4(2) ?
    N2 C7 H7A . . 109.6 ?
    C6 C7 H7A . . 109.6 ?
    N2 C7 H7B . . 109.6 ?
    C6 C7 H7B . . 109.6 ?
    H7A C7 H7B . . 108.1 ?
    N3 C8 S1 . . 178.9(3) ?
    N4 C9 S2 . . 178.2(3) ?
loop_
    _geom_hbond_atom_site_label_D
    _geom_hbond_atom_site_label_H
    _geom_hbond_atom_site_label_A
    _geom_hbond_site_symmetry_A
    _geom_hbond_distance_DH
    _geom_hbond_distance_HA
    _geom_hbond_distance_DA
    _geom_hbond_angle_DHA
    N1 H1A S1 2_545 0.90 2.65 3.523(3) 165
    N1 H1B S2 2 0.90 2.71 3.509(3) 148
