# Supplementary material for: [2-(Piperidin-1-yl)ethyl­amine]dithio­cyanato­zinc(II)
Source: Acta Crystallogr Sect E Struct Rep Online. 2010 Mar 3;66(Pt 4):m350. doi: 10.1107/S1600536810007300 (PMC2983781; doi:10.1107/S1600536810007300)
Supplement: Supplementary file 2 [file e-66-0m350-Isup2.hkl]

# 
# h,k,l, Fc-squared, Fo-squared, sigma(Fo-squared) and status flag 
# 
data_I
_shelx_title ' 20091023g_0m in P2(1)/c' 
_shelx_refln_list_code          4 
_shelx_F_calc_maximum      155.27 
_exptl_crystal_F_000       640.00 
_reflns_d_resolution_high  0.7829 
 
loop_ 
 _symmetry_equiv_pos_as_xyz 
 'x, y, z' 
 '-x, y+1/2, -z+1/2' 
 '-x, -y, -z' 
 'x, -y-1/2, z-1/2' 
 
_cell_length_a     9.5609 
_cell_length_b    10.3102 
_cell_length_c    14.3979 
_cell_angle_alpha  90.000 
_cell_angle_beta   97.367 
_cell_angle_gamma  90.000 
 
_shelx_F_squared_multiplier     1.000 
 
loop_ 
 _refln_index_h 
 _refln_index_k 
 _refln_index_l 
 _refln_F_squared_calc 
 _refln_F_squared_meas 
 _refln_F_squared_sigma 
 _refln_observed_status 
   2   0   0     9038.58     8921.65    179.45 o 
   3   0   0      719.64      829.52     16.18 o 
   4   0   0      273.48      246.01      7.05 o 
   5   0   0     2122.22     2066.84     38.15 o 
   6   0   0     2720.19     2902.04     52.16 o 
   7   0   0      341.92      333.00     10.29 o 
   8   0   0      113.20      119.98      6.49 o 
   9   0   0      272.01      272.87     13.99 o 
  10   0   0      828.69      868.77     38.62 o 
   1   1   0     9309.27     8431.26    139.06 o 
   2   1   0     7475.07     7226.21    103.13 o 
   3   1   0    13700.54    12848.50    218.14 o 
   4   1   0      365.33      371.70      6.47 o 
   5   1   0      161.96      171.24      4.39 o 
   6   1   0     2034.42     2019.71     26.74 o 
   7   1   0     2010.72     2059.29     37.78 o 
   8   1   0      125.17      124.59      5.21 o 
   9   1   0        0.81       -3.46      3.38 o 
  10   1   0       91.17       91.50     12.51 o 
  11   1   0       42.15       13.11     11.08 o 
   0   2   0     3054.67     2883.00     81.84 o 
   1   2   0    12930.68    11730.95    189.89 o 
   2   2   0    13834.58    13339.81    169.44 o 
   3   2   0        4.82       13.60      2.31 o 
   4   2   0     6504.16     6334.87     82.33 o 
   5   2   0     5733.21     5412.74     71.40 o 
   6   2   0      720.15      709.28     12.54 o 
   7   2   0      194.98      200.31      6.32 o 
   8   2   0      666.40      661.12     14.92 o 
   9   2   0      399.21      376.46     23.28 o 
  10   2   0       61.09       64.22      8.64 o 
  11   2   0        3.15        0.10      9.99 o 
   1   3   0    21793.72    18733.76    366.94 o 
   2   3   0     8112.96     7868.72    112.27 o 
   3   3   0     2066.33     2108.92     32.12 o 
   4   3   0     2230.79     2367.31     36.24 o 
   5   3   0        0.80        1.39      1.54 o 
   6   3   0     1291.25     1223.94     19.31 o 
   7   3   0      846.63      831.37     20.33 o 
   8   3   0      387.52      383.23     23.28 o 
   9   3   0      124.55      108.13      8.10 o 
  10   3   0       36.65       46.23      7.06 o 
  11   3   0      269.06      293.56     13.37 o 
   0   4   0     1871.33     1930.61     57.87 o 
   1   4   0     4609.35     4555.32     91.98 o 
   2   4   0     1059.86     1187.49     21.72 o 
   3   4   0     1714.59     1641.41     25.84 o 
   4   4   0     3304.01     3308.59     44.94 o 
   5   4   0      730.84      717.37     21.03 o 
   6   4   0      386.96      393.52     10.11 o 
   7   4   0       80.58       81.20      6.77 o 
   8   4   0      303.12      329.73     19.16 o 
   9   4   0      349.10      324.54     13.42 o 
  10   4   0       36.77       39.51      7.07 o 
  11   4   0        0.22        9.92      6.44 o 
   1   5   0       14.55       17.61      2.85 o 
   2   5   0     5930.62     6044.17    100.43 o 
   3   5   0     5203.23     5141.39     75.48 o 
   4   5   0     1845.05     1878.50     29.98 o 
   5   5   0       86.01       80.94      4.62 o 
   6   5   0      825.41      886.72     21.87 o 
   7   5   0      709.22      718.57     26.61 o 
   8   5   0      308.04      294.99     12.99 o 
   9   5   0       39.78       43.18      8.62 o 
  10   5   0       81.46       73.41     13.45 o 
  11   5   0       41.52       51.13     10.34 o 
   0   6   0     4074.66     3922.36    115.05 o 
   1   6   0     2969.58     3121.45     65.80 o 
   2   6   0       44.17       38.43      5.56 o 
   3   6   0      691.82      695.54     13.45 o 
   4   6   0     1361.79     1365.53     27.39 o 
   5   6   0     1388.30     1354.16     35.12 o 
   6   6   0       38.57       33.35      6.36 o 
   7   6   0       33.45       38.98      7.56 o 
   8   6   0       13.56       12.48      9.57 o 
   9   6   0      185.51      200.73     14.21 o 
  10   6   0      143.15      140.30     13.60 o 
   1   7   0      294.13      310.75     11.03 o 
   2   7   0     2879.50     2900.14     51.29 o 
   3   7   0     1786.70     1822.63     30.03 o 
   4   7   0        4.37       -1.76      6.49 o 
   5   7   0      209.28      218.55     12.05 o 
   6   7   0       12.25        9.28      5.76 o 
   7   7   0       91.70       82.25      9.54 o 
   8   7   0      100.34      104.59     11.06 o 
   9   7   0        0.05        3.07      7.34 o 
  10   7   0       10.84        7.73     11.57 o 
   0   8   0     1771.97     1927.22     62.57 o 
   1   8   0      786.06      840.30     22.80 o 
   2   8   0       74.56       77.67      5.14 o 
   3   8   0       21.43       19.49      5.80 o 
   4   8   0      420.64      390.81     16.27 o 
   5   8   0      977.74      960.07     28.87 o 
   6   8   0      329.96      333.35     23.80 o 
   7   8   0       24.82       29.48      8.39 o 
   8   8   0      137.67      135.95     12.77 o 
   9   8   0       65.53       54.03     10.94 o 
   1   9   0      588.85      563.32     18.06 o 
   2   9   0      396.62      456.55     25.18 o 
   3   9   0      106.18      108.40      9.53 o 
   4   9   0      156.08      170.45     11.93 o 
   5   9   0        1.23       -0.77      6.36 o 
   6   9   0      154.56      163.04     12.59 o 
   7   9   0      109.14      125.02     12.25 o 
   8   9   0       60.29       63.23     11.13 o 
   0  10   0      149.96      184.49     14.87 o 
   1  10   0      372.50      391.00     22.15 o 
   2  10   0      173.60      166.56     11.63 o 
   3  10   0      105.50       81.99      9.76 o 
   4  10   0      224.11      254.10     16.58 o 
   5  10   0       47.06       47.36      9.35 o 
   6  10   0       13.09       -2.95      7.64 o 
   7  10   0        4.82        6.55     12.77 o 
   1  11   0       72.32       99.36      9.53 o 
   2  11   0      101.43      107.57     11.07 o 
   3  11   0      190.27      194.17     13.57 o 
   4  11   0      124.20      149.07     15.26 o 
   5  11   0        4.12        2.93      7.68 o 
   6  11   0      147.42      147.14     20.71 o 
   1  12   0       58.39      112.62     18.82 o 
   2  12   0        1.20       -1.24     15.87 o 
   3  12   0        8.12       -9.52      7.79 o 
   4  12   0       31.29       23.99     10.24 o 
 -10   1   1       88.03       91.42      7.39 o 
  -9   1   1        1.90        5.02      3.61 o 
  -8   1   1      413.12      392.47      9.15 o 
  -7   1   1        0.09        0.73      2.06 o 
  -6   1   1      453.57      432.26     10.72 o 
  -5   1   1     1090.31     1048.03     16.36 o 
  -4   1   1      536.98      542.77      9.37 o 
  -3   1   1     2201.51     2331.48     34.89 o 
  -2   1   1    11615.05    10740.90    151.76 o 
  -1   1   1       29.34        9.35      1.78 o 
   0   1   1      221.32      198.86      7.49 o 
   1   1   1      424.38      383.46      9.08 o 
   2   1   1      549.07      590.65      8.68 o 
   3   1   1      559.14      537.55      7.83 o 
   4   1   1       62.11       68.78      4.61 o 
   5   1   1     2800.06     2821.05     35.33 o 
   6   1   1      169.93      189.07      4.99 o 
   7   1   1     1058.93     1035.66     18.97 o 
   8   1   1        7.27        9.58      3.47 o 
   9   1   1       60.38       60.53      6.35 o 
  10   1   1       22.72       12.25      7.71 o 
  11   1   1        5.64        9.48     11.40 o 
 -11   2   1        1.89        6.69      7.69 o 
 -10   2   1       67.79       75.06      7.22 o 
  -9   2   1       16.78       13.93      5.11 o 
  -8   2   1      153.57      160.80      8.59 o 
  -7   2   1      123.17      123.95      5.01 o 
  -6   2   1     1227.85     1267.37     19.83 o 
  -5   2   1       53.10       55.75      2.99 o 
  -4   2   1     1287.99     1361.63     20.19 o 
  -3   2   1      584.71      642.21     11.07 o 
  -2   2   1     3390.68     3451.71     50.08 o 
  -1   2   1     1235.90     1322.45     22.99 o 
   0   2   1     9315.79     8475.95    166.89 o 
   1   2   1      651.72      761.76     12.06 o 
   2   2   1     4611.97     4869.19     70.04 o 
   3   2   1      716.27      783.06     11.89 o 
   4   2   1      398.17      349.13      6.73 o 
   5   2   1      310.97      281.37      6.30 o 
   6   2   1        7.16        5.45      1.97 o 
   7   2   1      120.89      103.97      5.40 o 
   8   2   1      163.21      171.39     10.37 o 
   9   2   1        0.64        4.47      3.91 o 
  10   2   1       58.77       50.39      8.81 o 
  11   2   1       25.58       13.07     11.58 o 
 -11   3   1        5.79        0.46      5.89 o 
 -10   3   1       11.30       22.88      6.26 o 
  -9   3   1      128.54      130.78      8.70 o 
  -8   3   1       42.85       44.52      9.02 o 
  -7   3   1       10.79        7.21      2.69 o 
  -6   3   1       10.81        9.73      2.22 o 
  -5   3   1       34.28       41.76      2.65 o 
  -4   3   1      335.05      369.08      7.33 o 
  -3   3   1      191.38      196.10      4.79 o 
  -2   3   1     2259.25     2311.45     34.45 o 
  -1   3   1       24.88       20.58      1.82 o 
   0   3   1      857.01      822.35     18.44 o 
   1   3   1      474.36      490.88      8.72 o 
   2   3   1      954.92      878.44     14.52 o 
   3   3   1      124.29      135.21      3.94 o 
   4   3   1      110.78      123.97      3.72 o 
   5   3   1       21.34       27.86      2.30 o 
   6   3   1       59.25       51.29      3.90 o 
   7   3   1      166.47      160.79      6.86 o 
   8   3   1        0.10       -3.09      3.31 o 
   9   3   1        0.10        3.81      5.11 o 
  10   3   1        1.54        2.41      5.44 o 
  11   3   1        7.58        5.69      7.84 o 
 -11   4   1       10.45       12.81      6.70 o 
 -10   4   1        2.06       -7.08      5.53 o 
  -9   4   1       54.10       48.82     10.27 o 
  -8   4   1        4.43       -1.47      4.53 o 
  -7   4   1      271.94      244.61     10.56 o 
  -6   4   1      268.39      253.56      6.81 o 
  -5   4   1       17.53       23.81      2.37 o 
  -4   4   1     1438.81     1406.24     22.83 o 
  -3   4   1        0.85        0.40      1.34 o 
  -2   4   1      459.94      478.22      9.09 o 
  -1   4   1       65.74       49.18      3.82 o 
   0   4   1     2970.85     3123.43     64.16 o 
   1   4   1       55.26       49.01      3.30 o 
   2   4   1      258.11      288.98      6.40 o 
   3   4   1       15.74       15.97      1.85 o 
   4   4   1      910.93      910.60     14.58 o 
   5   4   1       14.58       13.14      2.74 o 
   6   4   1     1411.76     1370.67     24.71 o 
   7   4   1        1.12       -2.60      3.04 o 
   8   4   1      238.07      251.87     11.40 o 
   9   4   1       30.70       34.02      6.46 o 
  10   4   1        0.06        4.18      6.16 o 
  11   4   1        2.29        2.05      6.22 o 
 -11   5   1        2.61        4.45      8.63 o 
 -10   5   1        0.73        5.11     15.04 o 
  -9   5   1        0.19       10.04      7.22 o 
  -8   5   1       12.94       16.28      6.89 o 
  -7   5   1      341.30      326.33     14.68 o 
  -6   5   1      339.09      319.10     13.71 o 
  -5   5   1       56.98       54.37      5.21 o 
  -4   5   1       15.95       19.49      2.80 o 
  -3   5   1      438.74      475.50      9.74 o 
  -2   5   1      113.79      114.57      4.23 o 
  -1   5   1     3144.52     3206.39     66.58 o 
   0   5   1       62.68       61.85      4.16 o 
   1   5   1     1007.69     1139.41     26.24 o 
   2   5   1       47.18       64.96      3.54 o 
   3   5   1      746.21      732.07     15.87 o 
   4   5   1       85.50       96.43      4.82 o 
   5   5   1      106.07      108.11      5.39 o 
   6   5   1       39.62       41.33      6.56 o 
   7   5   1        8.69        5.24      4.74 o 
   8   5   1       23.29       18.50      5.84 o 
   9   5   1      173.89      187.83     11.23 o 
  10   5   1        6.12        7.08      6.62 o 
  11   5   1        4.49        2.71      7.88 o 
 -10   6   1       11.99       23.71      8.92 o 
  -9   6   1       61.27       76.68     16.05 o 
  -8   6   1       31.00       32.61      9.19 o 
  -7   6   1       55.47       58.17      8.09 o 
  -6   6   1       21.46       34.07      6.49 o 
  -5   6   1        6.82        7.20      4.94 o 
  -4   6   1       43.22       47.23      4.32 o 
  -3   6   1        2.20        2.78      1.97 o 
  -2   6   1      108.99      107.92      4.47 o 
  -1   6   1      326.51      313.15     10.63 o 
   0   6   1      204.04      239.78      9.07 o 
   1   6   1     1744.15     1718.09     38.34 o 
   2   6   1       18.48       27.97      4.81 o 
   3   6   1     1301.60     1283.59     25.63 o 
   4   6   1      650.41      655.06     15.98 o 
   5   6   1        9.53       14.25      3.87 o 
   6   6   1       12.08       10.03      4.61 o 
   7   6   1       12.09        4.34      4.99 o 
   8   6   1        1.11       -6.99      7.39 o 
   9   6   1        0.18       -2.28      9.44 o 
  10   6   1        0.09       -8.33      6.71 o 
 -10   7   1        0.25       -4.03      8.04 o 
  -9   7   1        0.07       -4.29      7.34 o 
  -8   7   1       30.99       22.20      8.25 o 
  -7   7   1        3.67        1.52      5.91 o 
  -6   7   1       10.09       10.48      6.30 o 
  -5   7   1      203.19      196.95     11.50 o 
  -4   7   1        9.19        2.36      5.21 o 
  -3   7   1      518.11      506.31     11.21 o 
  -2   7   1      762.14      786.35     15.12 o 
  -1   7   1      166.92      185.76      8.37 o 
   0   7   1       41.38       37.36      4.52 o 
   1   7   1        3.56        1.90      3.89 o 
   2   7   1        8.22       13.05      3.04 o 
   3   7   1       36.12       38.70      5.38 o 
   4   7   1      312.75      313.65     10.49 o 
   5   7   1       47.11       40.38      6.86 o 
   6   7   1       10.93        9.13      6.12 o 
   7   7   1      199.82      198.10     12.74 o 
   8   7   1       61.39       61.54      9.48 o 
   9   7   1        2.30       -3.53      7.31 o 
  10   7   1        1.42       -2.47      8.37 o 
  -9   8   1        7.39        5.30     12.25 o 
  -8   8   1       45.68       55.96     10.05 o 
  -7   8   1        0.28        5.66      6.92 o 
  -6   8   1       95.67       92.08     14.66 o 
  -5   8   1       66.94       55.53     15.54 o 
  -4   8   1        7.92       -2.49      5.09 o 
  -3   8   1       68.09       87.44      6.08 o 
  -2   8   1      164.85      155.30      6.24 o 
  -1   8   1      265.52      288.26     11.40 o 
   0   8   1       55.19       61.54      8.10 o 
   1   8   1      166.58      160.18      8.61 o 
   2   8   1        0.05        2.93      3.81 o 
   3   8   1       48.96       55.87      6.19 o 
   4   8   1      259.27      210.37     12.19 o 
   5   8   1      257.90      270.59     14.45 o 
   6   8   1       17.42       20.31      7.48 o 
   7   8   1       27.21       31.95      8.20 o 
   8   8   1        6.31        3.52      9.67 o 
   9   8   1       14.76       22.91      9.59 o 
  -8   9   1       37.49       37.05     10.24 o 
  -7   9   1        2.09        7.14      8.44 o 
  -6   9   1        7.09        3.29      7.19 o 
  -5   9   1        0.15       -3.84      5.98 o 
  -4   9   1       66.80       59.09     12.42 o 
  -3   9   1       43.27       33.29      7.07 o 
  -2   9   1       81.02       78.10      6.32 o 
  -1   9   1       25.78       24.89      4.54 o 
   0   9   1      253.88      266.55     11.84 o 
   1   9   1        6.03       14.59      4.02 o 
   2   9   1      627.12      656.14     20.75 o 
   3   9   1       92.38      105.74     12.65 o 
   4   9   1       62.73       76.77     12.93 o 
   5   9   1       11.70       13.20      6.96 o 
   6   9   1        3.99        2.36      7.07 o 
   7   9   1        9.78        6.58      7.87 o 
   8   9   1        1.82       -1.00      7.95 o 
  -7  10   1        1.33       -2.20      8.39 o 
  -6  10   1        4.41        6.49      8.07 o 
  -5  10   1       59.54       70.65     19.32 o 
  -4  10   1       50.10       26.86      7.70 o 
  -3  10   1       21.26       16.63      6.92 o 
  -2  10   1        7.55        0.16      5.56 o 
  -1  10   1       65.21       70.95      6.43 o 
   0  10   1        9.31       12.07      5.42 o 
   1  10   1        8.09       11.98      6.47 o 
   2  10   1        0.12       -7.69      7.16 o 
   3  10   1        0.02       -4.39      6.44 o 
   4  10   1       20.16       15.52      7.64 o 
   5  10   1      170.29      166.11     12.95 o 
   6  10   1       35.62       29.96      9.05 o 
   7  10   1        0.38       -1.11      8.14 o 
  -6  11   1       20.19       15.02      9.18 o 
  -5  11   1        1.61        8.24     14.90 o 
  -4  11   1        3.81       15.59      8.08 o 
  -3  11   1        2.47        4.07      6.93 o 
  -2  11   1       93.31      108.96     10.52 o 
  -1  11   1       28.94       23.12     11.28 o 
   0  11   1      123.33      111.25     13.28 o 
   1  11   1       73.50       82.36     12.59 o 
   2  11   1        1.73       -1.88      8.58 o 
   3  11   1        3.01       -2.41      7.28 o 
   4  11   1       36.18       45.73     15.29 o 
   5  11   1        6.97       -5.44      7.74 o 
   6  11   1       10.87       16.90      9.03 o 
  -5  12   1        1.37        8.17      8.93 o 
  -4  12   1       14.84       18.12      9.15 o 
  -3  12   1        0.10       -4.30      7.14 o 
  -2  12   1        4.69       -3.41     11.78 o 
   1  12   1       74.49       86.35     13.80 o 
   2  12   1        8.15        8.38      8.39 o 
   3  12   1       79.38      113.78     23.98 o 
   4  12   1        1.53      -14.86      9.90 o 
   1  13   1       18.77       50.28     20.88 o 
 -10   0   2      113.48      105.18     11.44 o 
  -9   0   2      291.35      271.47     12.48 o 
  -8   0   2     1712.86     1840.04     78.01 o 
  -7   0   2       54.10       70.65      5.89 o 
  -6   0   2     4017.48     4108.78     72.18 o 
  -5   0   2     4031.60     4208.47     78.90 o 
  -4   0   2     6688.02     6387.82    145.93 o 
  -3   0   2      869.33      958.86     22.21 o 
  -2   0   2     2971.75     2950.33     85.87 o 
  -1   0   2     2627.85     2583.32     73.62 o 
   0   0   2    19365.73    14416.22    287.01 o 
   1   0   2     2718.92     2839.06     69.50 o 
   2   0   2    17032.67    15220.14    402.80 o 
   3   0   2       96.26       85.79      3.29 o 
   4   0   2     1153.74     1107.90     20.98 o 
   5   0   2     2426.06     2310.15     41.41 o 
   6   0   2      852.21      870.22     18.62 o 
   7   0   2      405.50      367.86     10.76 o 
   8   0   2      322.60      309.47     13.60 o 
   9   0   2      396.20      381.07     23.57 o 
  10   0   2       74.62       81.59     13.36 o 
  11   0   2       65.35       73.10     14.53 o 
 -10   1   2        3.74       14.56      6.04 o 
  -9   1   2      463.93      470.90     12.15 o 
  -8   1   2      246.79      266.83      7.52 o 
  -7   1   2      796.78      805.48     20.35 o 
  -6   1   2     2176.44     2103.61     30.37 o 
  -5   1   2     1970.88     2063.54     29.37 o 
  -4   1   2     1057.37     1068.97     16.82 o 
  -3   1   2    10476.98     9780.12    196.11 o 
  -2   1   2     1149.56     1207.97     21.96 o 
  -1   1   2    13055.50     9740.92    273.24 o 
   0   1   2     1423.94     1405.45     20.94 o 
   1   1   2     9249.06     9215.92    214.51 o 
   2   1   2     9286.66     9053.93    129.84 o 
   3   1   2      421.96      457.87     19.20 o 
   4   1   2       40.66       50.14      2.61 o 
   5   1   2      551.15      581.18      9.23 o 
   6   1   2     1328.23     1328.82     20.52 o 
   7   1   2     2443.30     2417.39     39.35 o 
   8   1   2      469.71      445.70     18.56 o 
   9   1   2       18.91       11.47      6.12 o 
  10   1   2       76.34       71.78     13.58 o 
  11   1   2      100.01      103.57     16.18 o 
 -11   2   2       19.40       17.49      5.93 o 
 -10   2   2      307.01      318.83     12.76 o 
  -9   2   2      278.53      306.37     12.02 o 
  -8   2   2        2.40        2.60      3.22 o 
  -7   2   2        5.64        2.69      2.32 o 
  -6   2   2      305.21      321.93      7.53 o 
  -5   2   2     3172.04     3150.61     43.20 o 
  -4   2   2     8761.80     8657.84    111.82 o 
  -3   2   2     2789.27     2714.40     40.46 o 
  -2   2   2     1642.34     1718.29     30.29 o 
  -1   2   2      662.80      700.74     13.33 o 
   0   2   2    10274.39     8891.35    195.80 o 
   1   2   2    11642.59    10789.14    317.73 o 
   2   2   2      349.47      375.61      8.85 o 
   3   2   2      912.34      855.23     14.15 o 
   4   2   2     1800.41     1833.11     25.72 o 
   5   2   2      625.71      596.57     13.50 o 
   6   2   2      813.92      821.77     15.95 o 
   7   2   2       39.96       36.58      3.86 o 
   8   2   2      302.88      297.57      9.61 o 
   9   2   2      632.75      660.92     15.86 o 
  10   2   2      408.33      377.72     33.90 o 
  11   2   2       24.96       24.21     12.73 o 
 -11   3   2       35.49       30.98      7.99 o 
 -10   3   2      187.40      162.32      9.96 o 
  -9   3   2      123.41      119.81      8.41 o 
  -8   3   2      695.07      611.04     17.63 o 
  -7   3   2     3853.76     3728.14     63.34 o 
  -6   3   2     1405.63     1454.97     22.53 o 
  -5   3   2      362.81      384.69      8.66 o 
  -4   3   2      877.94      942.18     21.61 o 
  -3   3   2     3460.58     3474.23     51.21 o 
  -2   3   2     6980.63     6780.15     97.25 o 
  -1   3   2     2883.39     2857.05     48.47 o 
   0   3   2     2031.19     2067.99     30.78 o 
   1   3   2     2538.89     2814.71     37.06 o 
   2   3   2     1853.82     1863.05     32.18 o 
   3   3   2    16249.66    15478.18    219.22 o 
   4   3   2     1999.58     1975.83     27.77 o 
   5   3   2     1741.27     1801.84     29.91 o 
   6   3   2     1475.87     1442.90     25.34 o 
   7   3   2      706.45      732.25     15.75 o 
   8   3   2      225.66      240.41     10.25 o 
   9   3   2       21.05       23.23      4.92 o 
  10   3   2       12.90        6.88      7.98 o 
  11   3   2       25.82       35.65     13.20 o 
 -11   4   2        7.53        6.22     10.45 o 
 -10   4   2      166.61      179.09     12.95 o 
  -9   4   2      390.49      380.69     36.37 o 
  -8   4   2       53.23       54.23     11.07 o 
  -7   4   2       73.39       93.03      8.62 o 
  -6   4   2      551.79      522.54     16.74 o 
  -5   4   2     3215.42     3165.82     48.25 o 
  -4   4   2     2968.55     2914.80     44.09 o 
  -3   4   2      126.81      160.69      4.53 o 
  -2   4   2       54.21       45.15      2.40 o 
  -1   4   2     1103.13     1237.45     22.89 o 
   0   4   2     6204.95     5943.97     98.39 o 
   1   4   2     4031.96     4015.78     58.73 o 
   2   4   2      132.08      129.78      3.94 o 
   3   4   2      838.72      830.52     14.50 o 
   4   4   2     1511.92     1547.39     30.11 o 
   5   4   2     3314.41     3252.78     51.13 o 
   6   4   2     1273.26     1319.04     24.10 o 
   7   4   2       92.77      105.50      5.95 o 
   8   4   2      679.63      638.85     15.37 o 
   9   4   2      267.75      253.87     27.23 o 
  10   4   2       82.92       85.39      8.81 o 
  11   4   2        5.14        4.67      8.92 o 
 -11   5   2       90.82       82.20     19.29 o 
 -10   5   2       39.13       38.90      9.16 o 
  -9   5   2       32.62       36.87      8.66 o 
  -8   5   2      371.90      380.29     17.35 o 
  -7   5   2      131.46      152.63     10.69 o 
  -6   5   2      295.15      270.33      9.80 o 
  -5   5   2      560.73      536.00     13.84 o 
  -4   5   2        1.41        0.53      2.79 o 
  -3   5   2     5629.41     5584.51     81.60 o 
  -2   5   2    15446.29    14428.82    205.19 o 
  -1   5   2     2356.85     2320.62     41.00 o 
   0   5   2       62.94       68.00      4.49 o 
   1   5   2     1281.35     1210.72     22.81 o 
   2   5   2     1675.45     1687.26     26.89 o 
   3   5   2      930.14     1001.33     17.40 o 
   4   5   2      293.39      291.23     11.68 o 
   5   5   2      139.85      116.49      6.43 o 
   6   5   2      143.49      140.34      6.81 o 
   7   5   2      545.49      542.82     13.66 o 
   8   5   2      626.27      655.45     19.28 o 
   9   5   2       37.43       40.29      7.18 o 
  10   5   2       44.58       42.77      7.92 o 
 -10   6   2        1.44       10.79     11.11 o 
  -9   6   2      280.44      286.89     16.60 o 
  -8   6   2      553.11      540.77     21.16 o 
  -7   6   2        0.95        1.72      5.53 o 
  -6   6   2      821.42      769.60     24.22 o 
  -5   6   2     1455.51     1448.93     29.44 o 
  -4   6   2     1125.83     1091.58     26.18 o 
  -3   6   2     2179.56     2125.19     33.58 o 
  -2   6   2      205.28      229.16      9.56 o 
  -1   6   2     3315.34     3345.79     58.22 o 
   0   6   2      607.49      561.42     12.66 o 
   1   6   2     1278.79     1334.89     25.50 o 
   2   6   2      982.78     1093.12     21.54 o 
   3   6   2      321.65      311.60     11.46 o 
   4   6   2     4582.12     4658.73     82.23 o 
   5   6   2     1176.57     1188.55     22.72 o 
   6   6   2        5.00        1.64      3.25 o 
   7   6   2       12.20        9.68      7.42 o 
   8   6   2       27.87       41.26      7.02 o 
   9   6   2      112.76      129.17     10.79 o 
  10   6   2       83.06       88.02     10.06 o 
 -10   7   2       13.41       26.95      9.70 o 
  -9   7   2        0.66       11.87      9.50 o 
  -8   7   2      143.63      145.25     14.98 o 
  -7   7   2      335.85      321.08     15.99 o 
  -6   7   2      519.55      518.76     36.50 o 
  -5   7   2       24.42       21.91      6.20 o 
  -4   7   2     1462.28     1468.89     29.78 o 
  -3   7   2     1222.68     1212.97     25.11 o 
  -2   7   2     1228.95     1185.23     24.26 o 
  -1   7   2     1988.51     2008.29     37.29 o 
   0   7   2      174.56      175.05      6.61 o 
   1   7   2     1483.26     1495.29     28.81 o 
   2   7   2     2134.82     2228.82     50.97 o 
   3   7   2      197.64      228.92     10.34 o 
   4   7   2      138.04      118.60     10.05 o 
   5   7   2       16.25       14.27      6.69 o 
   6   7   2      905.75      868.36     26.99 o 
   7   7   2      450.48      467.62     18.57 o 
   8   7   2       25.68       24.14      6.76 o 
   9   7   2        0.46       -9.10      6.24 o 
  10   7   2        7.88       -0.58      8.57 o 
  -9   8   2       62.02       60.55     11.29 o 
  -8   8   2       59.51       68.80     10.84 o 
  -7   8   2        0.04       -6.03      9.33 o 
  -6   8   2       25.33       38.50     11.46 o 
  -5   8   2      366.95      332.41     20.04 o 
  -4   8   2     1187.83     1194.21     32.63 o 
  -3   8   2     1003.70     1065.23     23.41 o 
  -2   8   2       12.56        5.23      3.47 o 
  -1   8   2     1915.55     2008.91     38.08 o 
   0   8   2     2005.49     2022.83     46.94 o 
   1   8   2      446.39      454.20     12.33 o 
   2   8   2        1.83        0.84      3.99 o 
   3   8   2      172.04      174.02     10.80 o 
   4   8   2      126.08      157.11      9.52 o 
   5   8   2      393.90      407.92     17.73 o 
   6   8   2      168.67      161.57     12.29 o 
   7   8   2       18.62       20.14      7.80 o 
   8   8   2       29.40       20.97      8.60 o 
   9   8   2      126.33      118.68     13.24 o 
  -8   9   2       33.22       35.03     17.16 o 
  -7   9   2      250.86      225.36     15.29 o 
  -6   9   2      197.65      207.13     13.96 o 
  -5   9   2        0.27        2.94      6.59 o 
  -4   9   2       74.86       64.40      8.48 o 
  -3   9   2      336.06      367.94     12.35 o 
  -2   9   2      945.55     1006.77     22.82 o 
  -1   9   2      274.30      276.07     13.22 o 
   0   9   2       18.13       23.71      4.14 o 
   1   9   2      162.48      172.64     10.29 o 
   2   9   2      541.78      523.10     18.31 o 
   3   9   2      478.75      504.49     18.25 o 
   4   9   2       87.81       85.41      9.67 o 
   5   9   2       77.49       78.76     12.24 o 
   6   9   2      201.67      228.81     14.42 o 
   7   9   2      124.11      132.63     16.06 o 
   8   9   2       47.16       42.34     10.30 o 
  -7  10   2        3.89        4.44      8.74 o 
  -6  10   2       84.74       78.81     10.88 o 
  -5  10   2      471.93      512.77     31.27 o 
  -4  10   2      141.20      138.64     11.34 o 
  -3  10   2       15.92       26.53      9.52 o 
  -2  10   2        2.25        2.50      7.50 o 
  -1  10   2       14.28       12.65      4.74 o 
   0  10   2      583.46      515.87     26.47 o 
   1  10   2      540.03      586.45     20.37 o 
   2  10   2        3.11       13.16      5.91 o 
   3  10   2       22.01       18.20      9.34 o 
   4  10   2      120.98      113.44     11.41 o 
   5  10   2      354.91      387.40     21.65 o 
   6  10   2       52.47       63.46     19.55 o 
   7  10   2       50.16       69.35     11.22 o 
  -6  11   2       55.92       50.68     11.99 o 
  -5  11   2       19.39       17.36      8.71 o 
  -4  11   2        0.13       11.18      7.84 o 
  -3  11   2      113.31      145.58     11.90 o 
  -2  11   2      307.36      302.19     15.59 o 
  -1  11   2      109.10      133.02     10.40 o 
   0  11   2        1.97       22.32      9.38 o 
   1  11   2       32.82       39.02      7.62 o 
   2  11   2      144.14      139.50     15.92 o 
   3  11   2      236.74      224.97     13.99 o 
   4  11   2       20.15       24.88      9.45 o 
   5  11   2       14.41       13.00      8.66 o 
   6  11   2       17.74        9.81      8.96 o 
  -4  12   2       56.66       66.76     11.07 o 
  -3  12   2       26.40       32.08      9.51 o 
  -2  12   2        7.13       11.76     10.57 o 
   0  12   2      142.69      192.27     19.54 o 
   1  12   2       58.35       71.04     13.44 o 
   2  12   2        2.90        2.38      8.76 o 
   3  12   2       40.48       37.75     10.92 o 
   4  12   2       62.52       51.15     12.30 o 
   1  13   2       48.59       44.79     12.71 o 
 -11   1   3       54.00       86.44     11.86 o 
 -10   1   3       12.64        6.50      7.59 o 
  -9   1   3      128.13      124.92      7.39 o 
  -8   1   3       70.53       86.59      5.39 o 
  -7   1   3       51.59       58.61      3.73 o 
  -6   1   3      102.18       92.50      4.16 o 
  -5   1   3      922.71      962.26     15.57 o 
  -4   1   3      577.32      571.65     11.58 o 
  -3   1   3     9104.55     8475.41    139.92 o 
  -2   1   3     2825.44     2980.66     50.96 o 
  -1   1   3    13051.20    10912.48    407.91 o 
   0   1   3        0.12        1.16      2.97 o 
   1   1   3     6532.80     6777.54    112.16 o 
   2   1   3     5392.86     5457.02     91.18 o 
   3   1   3      640.79      728.81     10.90 o 
   4   1   3       91.61       90.52      2.76 o 
   5   1   3       59.11       66.53      4.22 o 
   6   1   3       97.99      102.72      4.19 o 
   7   1   3      149.35      141.14      6.41 o 
   8   1   3        1.54       -5.80      3.87 o 
   9   1   3       67.16       64.80      8.79 o 
  10   1   3        1.45        3.37      7.21 o 
  11   1   3       13.11        6.64      8.21 o 
 -12   2   3        0.26       -2.34      8.35 o 
 -11   2   3       16.30       15.90      9.12 o 
 -10   2   3        5.83        9.69      6.64 o 
  -9   2   3       19.56       23.69      4.50 o 
  -8   2   3       18.76       27.76      4.23 o 
  -7   2   3       17.80       16.94      3.47 o 
  -6   2   3       30.06       31.20      3.05 o 
  -5   2   3       10.62       10.03      2.03 o 
  -4   2   3     1369.86     1323.81     21.73 o 
  -3   2   3     1257.47     1428.40     26.71 o 
  -2   2   3     3331.40     3321.03     56.62 o 
  -1   2   3     1855.26     2154.67     37.26 o 
   0   2   3     7414.74     6970.42    244.75 o 
   1   2   3     1020.74     1133.09     21.20 o 
   2   2   3     6482.09     6621.89    110.83 o 
   3   2   3      155.11      153.72      5.58 o 
   4   2   3       72.82       61.49      2.45 o 
   5   2   3      297.24      304.29      6.82 o 
   6   2   3       79.19       75.75      4.46 o 
   7   2   3        7.45        4.31      2.97 o 
   8   2   3      101.92       96.13      5.98 o 
   9   2   3       10.86        6.56      5.01 o 
  10   2   3       77.51       62.23      9.42 o 
  11   2   3        0.58       -2.48     10.69 o 
 -11   3   3        0.54       -6.84      7.30 o 
 -10   3   3        1.32       17.93     12.52 o 
  -9   3   3       80.84       92.18      9.12 o 
  -8   3   3        8.00        7.24      5.91 o 
  -7   3   3       24.92       32.48      7.22 o 
  -6   3   3      109.05      107.57      6.02 o 
  -5   3   3       36.45       39.90      3.14 o 
  -4   3   3      139.18      137.60      4.98 o 
  -3   3   3      861.47      820.11     16.98 o 
  -2   3   3     1055.77     1282.57     24.01 o 
  -1   3   3     1785.09     1917.94     33.78 o 
   0   3   3     1663.36     1670.64     23.06 o 
   1   3   3      399.42      478.89      7.76 o 
   2   3   3       22.88        8.08      2.01 o 
   3   3   3      549.78      543.83     12.80 o 
   4   3   3      422.48      384.09     10.41 o 
   5   3   3      259.96      258.65      7.55 o 
   6   3   3       68.96       80.67      6.80 o 
   7   3   3      100.64      105.46      6.01 o 
   8   3   3        8.82       10.69      4.05 o 
   9   3   3        6.82        6.68      4.35 o 
  10   3   3        1.44       -1.31     10.87 o 
  11   3   3        0.04      -10.23     10.09 o 
 -11   4   3        0.19       -3.82     10.17 o 
 -10   4   3      106.79      104.59     10.72 o 
  -9   4   3       10.34       11.47      6.87 o 
  -8   4   3       98.24       96.81      9.17 o 
  -7   4   3      114.95      116.41      7.08 o 
  -6   4   3       58.31       61.07      5.16 o 
  -5   4   3       66.76       58.60      4.57 o 
  -4   4   3       74.90       81.78      3.20 o 
  -3   4   3        0.58        0.19      1.35 o 
  -2   4   3      676.88      670.28     17.14 o 
  -1   4   3      411.67      489.66     11.01 o 
   0   4   3     4245.90     4324.26     63.01 o 
   1   4   3       16.29       13.41      1.39 o 
   2   4   3      391.83      424.70      8.47 o 
   3   4   3       69.88       75.88      6.49 o 
   4   4   3       76.28       81.05      5.05 o 
   5   4   3       65.21       69.15      4.63 o 
   6   4   3        9.47        7.54      3.32 o 
   7   4   3        2.37        7.24      3.64 o 
   8   4   3       99.21      108.42      6.71 o 
   9   4   3        0.03       -7.58      5.06 o 
  10   4   3       52.60       48.88     10.07 o 
  11   4   3        6.50        9.48     12.05 o 
 -11   5   3        1.70       -1.62     11.76 o 
 -10   5   3        4.34        4.85     12.58 o 
  -9   5   3        9.19       17.69      7.27 o 
  -8   5   3        0.14       -0.29      6.14 o 
  -7   5   3       19.08       30.60      7.00 o 
  -6   5   3        0.25       -3.18      2.94 o 
  -5   5   3      215.07      199.16      8.27 o 
  -4   5   3       14.38       14.59      3.07 o 
  -3   5   3     1269.93     1196.65     23.35 o 
  -2   5   3        2.82       -3.93      3.01 o 
  -1   5   3     1051.46     1031.99     20.30 o 
   0   5   3        0.10        0.60      1.57 o 
   1   5   3      425.46      429.33      7.86 o 
   2   5   3      632.30      632.21     10.41 o 
   3   5   3      464.05      464.42     12.42 o 
   4   5   3      304.76      305.94     12.82 o 
   5   5   3       56.43       43.87      4.36 o 
   6   5   3      364.73      368.89     11.52 o 
   7   5   3        5.04        0.16      3.85 o 
   8   5   3       39.29       44.28      6.95 o 
   9   5   3        0.61        4.18      5.87 o 
  10   5   3        2.31       10.54      6.80 o 
 -10   6   3        0.09        2.30      7.90 o 
  -9   6   3        1.34       11.41      7.58 o 
  -8   6   3        8.07       -5.70      6.53 o 
  -7   6   3       36.07       36.95      7.55 o 
  -6   6   3      131.69      128.27      9.58 o 
  -5   6   3      291.40      291.99     11.38 o 
  -4   6   3       84.46       70.64      6.02 o 
  -3   6   3      140.48      126.96      6.33 o 
  -2   6   3      868.43      844.11     18.20 o 
  -1   6   3      217.86      239.25      7.72 o 
   0   6   3      230.20      225.57      7.16 o 
   1   6   3       38.27       40.35      3.10 o 
   2   6   3       17.80       16.69      3.99 o 
   3   6   3      140.17      142.90      8.53 o 
   4   6   3       91.48       77.36      5.79 o 
   5   6   3      138.58      134.66      6.55 o 
   6   6   3      108.65      141.80      7.10 o 
   7   6   3        2.74        0.78      5.00 o 
   8   6   3       11.25        8.42      5.62 o 
   9   6   3        8.52       11.19      6.40 o 
  10   6   3       12.84       20.13      7.55 o 
 -10   7   3       36.28       41.46     10.02 o 
  -9   7   3        9.38        7.92      8.17 o 
  -8   7   3       93.75      101.82     11.38 o 
  -7   7   3        0.28        2.73      9.18 o 
  -6   7   3       89.63       93.64      9.37 o 
  -5   7   3       57.04       52.81      5.67 o 
  -4   7   3      105.71      102.74      6.45 o 
  -3   7   3       19.53       18.85      3.78 o 
  -2   7   3      551.51      566.75     21.59 o 
  -1   7   3      222.30      220.29      7.98 o 
   0   7   3        3.24        1.38      2.57 o 
   1   7   3       85.97       80.43      4.54 o 
   2   7   3       11.32       10.89      4.17 o 
   3   7   3      187.92      214.05     10.30 o 
   4   7   3       64.32       49.76      5.32 o 
   5   7   3       56.12       50.79      5.13 o 
   6   7   3        4.91        1.66      4.77 o 
   7   7   3       16.41       13.34      5.69 o 
   8   7   3        1.35       -5.18      5.78 o 
   9   7   3       53.98       58.03      8.89 o 
  -9   8   3       28.25       32.93     10.53 o 
  -8   8   3        7.64       10.62      8.91 o 
  -7   8   3       48.87       56.79      9.59 o 
  -6   8   3        0.91        3.35     12.74 o 
  -5   8   3       26.39       31.72      9.83 o 
  -4   8   3       43.02       36.69      5.32 o 
  -3   8   3       96.35       98.82     10.33 o 
  -2   8   3      223.31      197.07      8.24 o 
  -1   8   3      164.52      153.32      7.19 o 
   0   8   3       92.66       88.36      5.67 o 
   1   8   3      172.44      196.08     10.44 o 
   2   8   3      426.56      415.98     15.62 o 
   3   8   3       65.15       68.39      7.40 o 
   4   8   3      212.35      230.13     11.84 o 
   5   8   3       16.55        7.06      6.45 o 
   6   8   3       16.88       23.50      7.76 o 
   7   8   3       17.11        3.93      7.44 o 
   8   8   3        0.03       -3.31      7.47 o 
   9   8   3        0.63       -1.59      8.52 o 
  -8   9   3        1.03       11.05     10.53 o 
  -7   9   3       28.34       31.69      8.88 o 
  -6   9   3       95.94       78.71     10.55 o 
  -5   9   3       33.11       33.60      7.88 o 
  -4   9   3      522.20      490.43     18.79 o 
  -3   9   3       16.47       13.99      7.05 o 
  -2   9   3        2.58        3.95      3.95 o 
  -1   9   3      109.99      107.72      6.67 o 
   0   9   3       11.57        5.95      4.53 o 
   1   9   3       85.53       89.80      8.19 o 
   2   9   3       66.59       61.51      8.17 o 
   3   9   3        3.13       -1.87      5.04 o 
   4   9   3      175.86      205.92     17.17 o 
   5   9   3       24.16       27.20      8.78 o 
   6   9   3       80.89      115.04     11.70 o 
   7   9   3       46.18       35.20      9.41 o 
   8   9   3        9.56        8.43      8.56 o 
  -7  10   3        0.18        3.98      9.10 o 
  -6  10   3        2.69       -1.95      7.47 o 
  -5  10   3       13.03       13.49      8.02 o 
  -4  10   3        0.50       -0.18      6.65 o 
  -3  10   3        2.69        6.40      6.07 o 
  -2  10   3       22.37       18.54      7.41 o 
  -1  10   3       17.38       19.78      6.14 o 
   0  10   3      144.62      120.94     19.26 o 
   1  10   3      150.92      136.54     10.23 o 
   2  10   3        0.31       -3.26      5.60 o 
   3  10   3        7.42       -3.85      8.43 o 
   4  10   3        2.20       -1.03      8.15 o 
   5  10   3        8.73       11.29      8.43 o 
   6  10   3        3.37        9.50     14.57 o 
   7  10   3       26.16       25.20     14.52 o 
  -6  11   3        0.15       -1.21      8.29 o 
  -5  11   3        1.78        6.80      8.51 o 
  -4  11   3        0.22        1.88      9.94 o 
  -3  11   3       50.28       58.17      9.16 o 
  -2  11   3      136.65      131.81     15.31 o 
  -1  11   3        0.55        0.00      7.38 o 
   0  11   3        4.46        4.55      6.53 o 
   1  11   3        8.96        9.37      6.63 o 
   2  11   3       99.42      108.83     14.41 o 
   3  11   3       41.69       55.73     13.42 o 
   4  11   3        3.81        1.22      8.11 o 
   5  11   3        0.02        2.97      8.94 o 
   6  11   3        0.50       -6.73      8.05 o 
  -4  12   3       11.18       11.80      8.71 o 
  -3  12   3        5.53       16.36     11.82 o 
  -1  12   3       41.51       51.53     12.19 o 
   0  12   3       99.01       91.18     12.79 o 
   1  12   3        5.00        0.10      9.79 o 
   2  12   3        8.98        3.71      9.66 o 
   3  12   3       11.88       17.27     11.36 o 
   4  12   3        2.29       -6.19     12.06 o 
 -11   0   4       51.06       47.56     11.00 o 
 -10   0   4      201.44      202.77     16.04 o 
  -9   0   4       65.85       83.83     11.08 o 
  -8   0   4       57.76       58.19      7.47 o 
  -7   0   4      273.38      228.98     14.75 o 
  -6   0   4      230.93      237.98     14.55 o 
  -5   0   4     5905.11     5962.39    172.49 o 
  -4   0   4    24109.30    19825.43    552.63 o 
  -3   0   4     2879.81     3025.99     89.62 o 
  -2   0   4     4098.53     4472.95    127.98 o 
  -1   0   4     8040.34     7848.96    226.76 o 
   0   0   4      289.78      240.70      6.87 o 
   1   0   4      955.13     1013.57     22.61 o 
   2   0   4     1416.97     1479.23     32.08 o 
   3   0   4     3998.36     4000.03     82.35 o 
   4   0   4       10.82       11.69      2.00 o 
   5   0   4     1581.35     1520.77     28.44 o 
   6   0   4     2747.16     2579.43     46.56 o 
   7   0   4       49.90       45.22      9.77 o 
   8   0   4      754.60      766.70     35.33 o 
   9   0   4      487.22      471.00     27.38 o 
  10   0   4       37.26       42.92     12.29 o 
  11   0   4       13.06       14.53     11.64 o 
 -11   1   4      178.11      147.57     14.22 o 
 -10   1   4       92.09      104.87      9.06 o 
  -9   1   4       36.17       35.10     16.03 o 
  -8   1   4      734.49      772.11     44.28 o 
  -7   1   4     3720.84     3764.16     70.47 o 
  -6   1   4     2853.33     2839.04     50.69 o 
  -5   1   4      460.13      516.32     39.74 o 
  -4   1   4      505.22      519.45     22.68 o 
  -3   1   4     3538.94     3473.07    102.17 o 
  -2   1   4     5435.93     5096.09    104.33 o 
  -1   1   4     1977.97     1965.08     29.24 o 
   0   1   4     2601.89     2699.74     39.64 o 
   1   1   4     7067.54     7316.52    104.05 o 
   2   1   4    10608.05    10490.94    148.76 o 
   3   1   4     9597.45     9345.43    143.74 o 
   4   1   4      725.87      667.78     10.60 o 
   5   1   4      377.60      355.27      7.26 o 
   6   1   4     1277.61     1277.60     22.49 o 
   7   1   4      749.57      707.54     14.90 o 
   8   1   4      486.50      464.71     18.40 o 
   9   1   4       91.61       96.64     10.69 o 
  10   1   4       12.86       17.94      8.61 o 
  11   1   4       57.10       56.07     10.66 o 
 -12   2   4       16.64        9.93     10.23 o 
 -11   2   4       12.21       34.32     10.75 o 
 -10   2   4      286.27      270.10     19.67 o 
  -9   2   4     1042.02      967.35     23.04 o 
  -8   2   4      809.69      801.65     19.80 o 
  -7   2   4       42.43       46.56      5.14 o 
  -6   2   4     3161.61     3099.85     56.20 o 
  -5   2   4     1931.06     1931.70     52.49 o 
  -4   2   4     2752.70     2842.43     50.64 o 
  -3   2   4     2152.35     2199.29     60.23 o 
  -2   2   4      282.94      324.68     10.27 o 
  -1   2   4      465.38      477.11      9.81 o 
   0   2   4     9732.68     9021.48    309.37 o 
   1   2   4     3176.76     3274.52     47.94 o 
   2   2   4     1307.73     1304.04     24.65 o 
   3   2   4     2752.53     2957.42     52.10 o 
   4   2   4     8663.02     8622.11    125.21 o 
   5   2   4     1845.98     1758.91     29.18 o 
   6   2   4      278.51      297.11      8.41 o 
   7   2   4       11.26        9.31      3.32 o 
   8   2   4       70.71       83.97      7.12 o 
   9   2   4      192.97      145.81     11.74 o 
  10   2   4      178.28      151.82     13.92 o 
  11   2   4       19.29       28.29     13.26 o 
 -11   3   4       47.28       39.85     11.68 o 
 -10   3   4       36.65       40.57      8.30 o 
  -9   3   4       26.25       25.06      6.86 o 
  -8   3   4      265.21      280.76     11.21 o 
  -7   3   4      517.88      479.71     14.17 o 
  -6   3   4     1153.92     1133.04     24.53 o 
  -5   3   4     2124.94     2154.79     40.43 o 
  -4   3   4       93.17      111.24      5.50 o 
  -3   3   4     7429.00     7095.62    118.74 o 
  -2   3   4     5322.72     5033.34     84.91 o 
  -1   3   4      833.98      823.65     13.95 o 
   0   3   4        2.86        6.11      1.19 o 
   1   3   4     1739.12     1703.04     26.44 o 
   2   3   4     4167.27     4038.69     90.52 o 
   3   3   4     1716.54     1824.98     34.22 o 
   4   3   4      137.23      116.27      5.65 o 
   5   3   4       77.33       64.96      5.07 o 
   6   3   4      623.75      594.57     13.35 o 
   7   3   4     1804.50     1816.03     35.95 o 
   8   3   4      361.43      359.47     10.95 o 
   9   3   4        4.54        2.20      5.34 o 
  10   3   4       47.77       45.59      9.62 o 
  11   3   4       29.83       16.91     12.69 o 
 -11   4   4       67.10       66.89     10.39 o 
 -10   4   4      132.82      146.49     15.02 o 
  -9   4   4      370.85      377.76     17.52 o 
  -8   4   4      617.39      567.99     16.65 o 
  -7   4   4       62.90       71.06      6.10 o 
  -6   4   4     1038.00     1090.21     30.11 o 
  -5   4   4     2239.75     2264.53     42.50 o 
  -4   4   4     1704.15     1630.47     31.54 o 
  -3   4   4     2574.94     2549.12     45.78 o 
  -2   4   4       22.26       23.69      4.67 o 
  -1   4   4     5212.98     4725.80     79.87 o 
   0   4   4     5029.74     4727.09     62.98 o 
   1   4   4     1347.67     1404.06     20.14 o 
   2   4   4      797.91      840.31     33.93 o 
   3   4   4      134.14      120.33      5.97 o 
   4   4   4     5234.17     5276.72     91.55 o 
   5   4   4     3534.93     3510.79     63.31 o 
   6   4   4      250.38      261.11      8.80 o 
   7   4   4        3.99       -1.94      3.59 o 
   8   4   4       11.65       15.96      4.47 o 
   9   4   4      239.06      243.32     17.14 o 
  10   4   4      193.01      204.33     20.89 o 
 -11   5   4       83.70       74.68     11.14 o 
 -10   5   4      147.44      166.05     14.67 o 
  -9   5   4        1.59        3.47      6.76 o 
  -8   5   4      418.16      449.71     18.82 o 
  -7   5   4     1073.74     1034.07     24.34 o 
  -6   5   4      664.15      667.23     17.41 o 
  -5   5   4        6.42        3.31      3.24 o 
  -4   5   4      189.53      177.98      8.08 o 
  -3   5   4     1217.52     1143.07     30.42 o 
  -2   5   4     1910.38     1908.32     35.30 o 
  -1   5   4     2201.70     2122.35     38.37 o 
   0   5   4     1160.11     1148.64     19.49 o 
   1   5   4      179.61      163.53      4.41 o 
   2   5   4     2544.06     2456.89     38.04 o 
   3   5   4     3482.11     3462.10     62.21 o 
   4   5   4      150.28      157.97      7.48 o 
   5   5   4      678.18      663.53     17.10 o 
   6   5   4      590.90      591.91     14.36 o 
   7   5   4      384.99      387.40     11.90 o 
   8   5   4      120.19      122.72     10.28 o 
   9   5   4       26.28       20.29      6.98 o 
  10   5   4        0.18       -1.43     10.92 o 
 -10   6   4       54.96       79.31     11.78 o 
  -9   6   4      248.61      235.71     19.15 o 
  -8   6   4      145.87      142.56     11.59 o 
  -7   6   4       24.14       22.67      7.23 o 
  -6   6   4        1.91        6.79      4.00 o 
  -5   6   4      609.65      603.69     16.57 o 
  -4   6   4     2587.51     2479.55     56.79 o 
  -3   6   4     1374.62     1329.00     39.46 o 
  -2   6   4      357.42      328.33      9.83 o 
  -1   6   4     1731.11     1679.56     31.72 o 
   0   6   4     2123.52     2112.09     33.57 o 
   1   6   4     1025.43      975.51     17.20 o 
   2   6   4       17.40       19.22      4.97 o 
   3   6   4      277.59      313.37     10.46 o 
   4   6   4      346.28      365.54     11.78 o 
   5   6   4      884.52      811.24     21.12 o 
   6   6   4      936.10      890.55     19.32 o 
   7   6   4       36.75       45.44      5.53 o 
   8   6   4      137.32      130.55      9.61 o 
   9   6   4      115.65      124.45     12.06 o 
  10   6   4       37.48       53.01      8.90 o 
 -10   7   4        0.38       12.02     11.21 o 
  -9   7   4        8.61        5.21      7.53 o 
  -8   7   4       68.11       64.75     10.09 o 
  -7   7   4      511.10      491.88     20.53 o 
  -6   7   4      874.39      844.10     36.30 o 
  -5   7   4       27.17       29.65      5.08 o 
  -4   7   4      130.31      118.74      6.90 o 
  -3   7   4      364.14      362.87     11.42 o 
  -2   7   4     4251.80     4071.60     71.35 o 
  -1   7   4     1730.70     1686.36     32.43 o 
   0   7   4      317.67      327.92      8.53 o 
   1   7   4      837.49      902.93     25.18 o 
   2   7   4      538.95      596.79     41.31 o 
   3   7   4      497.04      481.85     14.06 o 
   4   7   4      595.95      623.78     25.76 o 
   5   7   4       34.52       27.75      6.91 o 
   6   7   4      291.17      279.24     10.40 o 
   7   7   4      181.44      183.19     10.82 o 
   8   7   4      348.39      346.61     14.97 o 
   9   7   4       51.08       52.97      8.61 o 
  -9   8   4       97.46      107.13     12.51 o 
  -8   8   4       79.81       80.57     11.80 o 
  -7   8   4       22.72       18.20      8.19 o 
  -6   8   4       10.11       11.81      6.88 o 
  -5   8   4      924.05      927.63     22.71 o 
  -4   8   4      386.87      387.07     15.78 o 
  -3   8   4        1.45        1.54      3.92 o 
  -2   8   4       22.53       19.10      4.04 o 
  -1   8   4        5.19        4.67      3.16 o 
   0   8   4      470.05      424.07     16.54 o 
   1   8   4     2270.60     2276.36     53.68 o 
   2   8   4       48.67       62.34      7.23 o 
   3   8   4      528.48      508.75     18.13 o 
   4   8   4      303.45      335.86     14.41 o 
   5   8   4      307.78      344.25     15.02 o 
   6   8   4       84.56       82.06      8.46 o 
   7   8   4       10.35        6.18      8.79 o 
   8   8   4       57.82       82.98      9.61 o 
  -8   9   4       47.62       36.07     10.16 o 
  -7   9   4       59.39       79.04     15.00 o 
  -6   9   4      215.66      199.55     33.34 o 
  -5   9   4      198.53      173.10     16.44 o 
  -4   9   4       85.32       88.63      7.32 o 
  -3   9   4      458.25      435.62     13.95 o 
  -2   9   4      286.12      286.19     10.89 o 
  -1   9   4      192.05      207.87     20.00 o 
   0   9   4      116.48      110.34      8.93 o 
   1   9   4      258.59      247.06     12.96 o 
   2   9   4      855.22      877.67     26.69 o 
   3   9   4      239.02      255.23     22.15 o 
   4   9   4      185.27      180.72     11.42 o 
   5   9   4       16.56       21.55     10.79 o 
   6   9   4      170.76      156.79     13.04 o 
   7   9   4      296.77      285.33     16.72 o 
   8   9   4       25.66       17.05     12.89 o 
  -7  10   4        9.68       20.16     14.30 o 
  -6  10   4       78.48       74.37     11.20 o 
  -5  10   4      161.36      133.37     11.67 o 
  -4  10   4       94.71      113.02     10.44 o 
  -3  10   4      251.11      278.89     11.75 o 
  -2  10   4       61.84       52.90      9.54 o 
  -1  10   4      417.30      448.20     24.74 o 
   0  10   4      586.50      558.42     20.41 o 
   1  10   4       38.06       39.45      7.29 o 
   2  10   4       17.64       13.74     13.36 o 
   3  10   4        4.00       10.29      6.34 o 
   4  10   4      203.94      144.91     16.38 o 
   5  10   4      275.55      269.22     19.98 o 
   6  10   4       34.35       37.81     10.53 o 
   7  10   4        0.05        6.82      8.21 o 
  -6  11   4       53.67       57.38     14.85 o 
  -5  11   4       12.48       19.93     14.24 o 
  -4  11   4       21.70       29.96      8.52 o 
  -3  11   4       38.14       35.37     11.86 o 
  -2  11   4       10.84        7.95      8.15 o 
  -1  11   4       92.04      103.61     14.14 o 
   0  11   4      116.31      136.41     11.86 o 
   1  11   4       60.99       72.56      9.34 o 
   2  11   4      462.79      543.93     21.45 o 
   3  11   4      127.08      133.87     16.30 o 
   4  11   4        0.36      -13.65      9.10 o 
   5  11   4        0.27        1.90      8.56 o 
  -4  12   4      111.51      100.50     16.75 o 
  -1  12   4       32.90       34.71      9.40 o 
   0  12   4      128.57      133.81     11.83 o 
   1  12   4      102.22       97.59     10.98 o 
   2  12   4        4.23        9.89     10.37 o 
   3  12   4       16.17       12.57     10.90 o 
 -12   1   5        4.67       12.93     10.43 o 
 -11   1   5        7.83       14.20      6.59 o 
 -10   1   5       30.71       22.74      6.69 o 
  -9   1   5      149.00      166.83     21.94 o 
  -8   1   5       50.57       31.42      7.78 o 
  -7   1   5      547.37      588.98     18.85 o 
  -6   1   5      122.46      169.91      9.15 o 
  -5   1   5      343.35      380.10     13.12 o 
  -4   1   5      104.42      110.56      6.41 o 
  -3   1   5       63.75       81.60      4.99 o 
  -2   1   5      398.79      359.71     11.78 o 
  -1   1   5      803.05      825.64     19.69 o 
   0   1   5      308.92      355.21      9.36 o 
   1   1   5     1455.61     1459.95     22.60 o 
   2   1   5      518.94      635.43     11.13 o 
   3   1   5     1972.61     1959.98     30.02 o 
   4   1   5      576.81      577.92      9.59 o 
   5   1   5      168.41      161.80      8.25 o 
   6   1   5        3.07        3.16      2.59 o 
   7   1   5        1.42        5.15      5.13 o 
   8   1   5       15.50       21.01      6.60 o 
   9   1   5       40.22       42.25     10.07 o 
  10   1   5        0.79       -1.61      7.44 o 
  11   1   5       10.35        2.33      8.53 o 
 -11   2   5        0.06       -1.47      8.25 o 
 -10   2   5       66.76       87.16      9.23 o 
  -9   2   5       25.64       19.48      6.24 o 
  -8   2   5      478.41      491.68     21.89 o 
  -7   2   5       89.94       89.76      6.47 o 
  -6   2   5      183.94      232.25      9.02 o 
  -5   2   5       76.75       65.63      4.85 o 
  -4   2   5      191.92      223.56     10.05 o 
  -3   2   5        7.99        6.61      3.52 o 
  -2   2   5     1506.12     1562.91     33.74 o 
  -1   2   5     1593.95     1678.58     25.84 o 
   0   2   5     3261.22     3222.99     47.47 o 
   1   2   5     1342.54     1453.19     22.72 o 
   2   2   5     3313.40     3342.93     58.23 o 
   3   2   5      918.06     1003.90     22.68 o 
   4   2   5      608.06      670.17     15.37 o 
   5   2   5       51.95       56.99      4.52 o 
   6   2   5       47.25       50.15      4.74 o 
   7   2   5       17.11       13.79      3.72 o 
   8   2   5       59.83       51.61      8.54 o 
   9   2   5        0.41        6.24      6.99 o 
  10   2   5        1.73        7.80      8.14 o 
  11   2   5        0.25        2.67      8.69 o 
 -11   3   5       14.37       29.60     11.28 o 
 -10   3   5        1.24       15.96      9.28 o 
  -9   3   5       38.23       35.41      6.16 o 
  -8   3   5        2.95       10.60      4.77 o 
  -7   3   5       24.73       38.38      5.25 o 
  -6   3   5        8.31        3.45      3.27 o 
  -5   3   5      208.21      233.35      8.69 o 
  -4   3   5      149.39      139.89      6.38 o 
  -3   3   5      476.40      531.49     16.40 o 
  -2   3   5      739.03      651.98     14.48 o 
  -1   3   5      480.61      516.94     13.93 o 
   0   3   5      133.87      115.85      3.92 o 
   1   3   5      284.64      312.31      6.78 o 
   2   3   5      313.73      366.61     32.18 o 
   3   3   5     1359.73     1438.73     28.26 o 
   4   3   5        8.69        6.08      2.90 o 
   5   3   5        4.98        2.54      3.12 o 
   6   3   5        6.11        5.94      3.42 o 
   7   3   5       13.71       20.33      4.13 o 
   8   3   5        0.28        2.07      3.93 o 
   9   3   5       19.56       16.23      7.66 o 
  10   3   5        0.01      -10.05      6.70 o 
 -11   4   5       19.37       26.63     11.78 o 
 -10   4   5       50.08       38.71      8.73 o 
  -9   4   5        0.68       -3.81      6.07 o 
  -8   4   5      256.61      261.19     11.30 o 
  -7   4   5       10.71        5.24      4.18 o 
  -6   4   5      831.40      758.06     23.42 o 
  -5   4   5      490.21      497.00     13.79 o 
  -4   4   5      406.29      423.21     14.14 o 
  -3   4   5       76.00       80.70      4.91 o 
  -2   4   5      419.59      384.50     10.33 o 
  -1   4   5      192.71      189.78      5.18 o 
   0   4   5      658.35      695.45     11.47 o 
   1   4   5       96.60      118.79      4.10 o 
   2   4   5     1824.65     1856.17     35.25 o 
   3   4   5      187.41      187.79     14.63 o 
   4   4   5      629.26      648.45     16.05 o 
   5   4   5      192.89      198.96      8.46 o 
   6   4   5        5.65        3.79      3.35 o 
   7   4   5       55.59       52.90      7.45 o 
   8   4   5        9.09        7.77      4.47 o 
   9   4   5        4.22        5.71      6.00 o 
  10   4   5        0.09        4.50     11.58 o 
 -11   5   5        6.06       13.87      8.10 o 
 -10   5   5        2.99        5.94      7.52 o 
  -9   5   5       23.00       20.35      7.85 o 
  -8   5   5        1.05       10.18      6.67 o 
  -7   5   5        0.63       -1.04      4.26 o 
  -6   5   5       15.96       19.12      4.76 o 
  -5   5   5       17.30       15.41      5.31 o 
  -4   5   5      120.97      120.33     10.15 o 
  -3   5   5      171.24      175.36      7.26 o 
  -2   5   5        5.55        2.04      2.36 o 
  -1   5   5      493.28      511.94     12.47 o 
   0   5   5        2.38        1.77      1.37 o 
   1   5   5     1475.81     1494.90     21.86 o 
   2   5   5       38.64       45.87      4.27 o 
   3   5   5      577.00      591.89     21.95 o 
   4   5   5        0.20        3.27      3.52 o 
   5   5   5      311.41      295.20     10.85 o 
   6   5   5        8.23       10.14      4.38 o 
   7   5   5       78.79       76.80      8.82 o 
   8   5   5        0.19        8.40      4.64 o 
   9   5   5        0.60        5.63      6.11 o 
  10   5   5       11.86       18.07     12.42 o 
 -10   6   5       24.21       15.97      8.48 o 
  -9   6   5       11.94        3.11     17.59 o 
  -8   6   5        7.78        8.64      6.77 o 
  -7   6   5       46.79       45.64      6.45 o 
  -6   6   5       66.54       74.88      6.71 o 
  -5   6   5       86.56       86.92      6.55 o 
  -4   6   5      308.23      315.98     10.98 o 
  -3   6   5     1082.75     1025.22     22.43 o 
  -2   6   5        2.22       -0.49      2.72 o 
  -1   6   5     1280.35     1208.01     24.47 o 
   0   6   5      943.83      969.04     17.76 o 
   1   6   5        6.98        8.61      2.79 o 
   2   6   5      152.61      152.20      7.02 o 
   3   6   5        0.10        1.43      2.94 o 
   4   6   5      122.34      135.96      7.66 o 
   5   6   5       24.91       26.38      5.22 o 
   6   6   5        1.98        4.28      3.99 o 
   7   6   5       37.93       41.84      5.51 o 
   8   6   5       27.50       24.41      5.39 o 
   9   6   5       28.14       26.35      7.23 o 
 -10   7   5        1.17       -6.53      7.23 o 
  -9   7   5       36.59       42.00     17.65 o 
  -8   7   5        0.12        2.12      7.76 o 
  -7   7   5      208.31      204.69     13.75 o 
  -6   7   5        5.11        4.56      4.78 o 
  -5   7   5       95.79       78.35      6.77 o 
  -4   7   5        6.09       11.30      4.35 o 
  -3   7   5      183.04      183.63      8.38 o 
  -2   7   5      210.55      207.53     14.41 o 
  -1   7   5        5.53        3.05      2.97 o 
   0   7   5       31.29       36.76      4.18 o 
   1   7   5      408.30      372.49     35.40 o 
   2   7   5       75.54       98.10      6.83 o 
   3   7   5      625.48      624.99     17.10 o 
   4   7   5       45.12       55.45      7.87 o 
   5   7   5      159.39      129.22      8.20 o 
   6   7   5      134.51      138.52      7.88 o 
   7   7   5        1.44        1.40      4.76 o 
   8   7   5        9.21       13.34      7.34 o 
   9   7   5        3.74       -1.91      6.34 o 
  -9   8   5       11.49       23.10     13.30 o 
  -8   8   5        0.03       -1.30     17.78 o 
  -7   8   5        0.02       -4.06      9.89 o 
  -6   8   5        3.92        4.49      7.01 o 
  -5   8   5       89.03      106.55      8.24 o 
  -4   8   5        5.74       -0.66      4.17 o 
  -3   8   5       22.38       27.25      4.95 o 
  -2   8   5        0.50       -1.03      3.38 o 
  -1   8   5        2.07        5.07      3.32 o 
   0   8   5      172.93      138.92      9.66 o 
   1   8   5      248.20      240.73     12.69 o 
   2   8   5        0.59       -2.20     10.87 o 
   3   8   5        8.89        4.55      5.17 o 
   4   8   5        1.18        2.55      4.36 o 
   5   8   5      114.03      123.78      8.65 o 
   6   8   5        3.35        2.93      4.54 o 
   7   8   5       18.53       14.72      6.51 o 
   8   8   5        1.61       -2.44      6.26 o 
  -8   9   5       33.26       39.75     10.98 o 
  -7   9   5        0.53        8.84     10.22 o 
  -6   9   5        0.72        0.27      7.68 o 
  -5   9   5        0.65        4.84      6.77 o 
  -4   9   5        9.76        4.51      5.10 o 
  -3   9   5       19.75       16.62      4.81 o 
  -2   9   5      487.91      467.84     29.47 o 
  -1   9   5      146.48      128.81     13.78 o 
   0   9   5       37.82       33.90      6.72 o 
   1   9   5        0.18       -0.73      8.82 o 
   2   9   5      119.11      116.18     11.88 o 
   3   9   5       24.32       24.31      6.77 o 
   4   9   5        5.14       -0.94      5.77 o 
   5   9   5       15.85       20.09      8.73 o 
   6   9   5       25.70       25.56      8.69 o 
   7   9   5        1.61       10.09      8.25 o 
  -7  10   5        0.01       -2.63      8.98 o 
  -6  10   5        3.97        1.24     12.12 o 
  -5  10   5       43.47       44.57      9.21 o 
  -4  10   5        0.44        7.03      5.54 o 
  -3  10   5        3.43        4.33      5.10 o 
  -2  10   5        0.15        4.14      7.20 o 
  -1  10   5        2.07       -1.76      5.90 o 
   0  10   5       19.50       40.15     12.67 o 
   1  10   5       76.87       65.55     21.94 o 
   2  10   5        0.32        9.63      6.42 o 
   3  10   5        2.26        5.78      9.54 o 
   4  10   5        0.17       -1.30      6.36 o 
   5  10   5        0.55       -4.80      9.97 o 
   6  10   5        1.97        3.12     10.67 o 
  -6  11   5       26.68       50.29     11.40 o 
  -5  11   5        4.38       -3.00     12.83 o 
  -4  11   5       76.91       93.23     11.29 o 
  -3  11   5       52.59       51.77     11.76 o 
  -2  11   5        4.88        0.54      8.45 o 
  -1  11   5        8.47        5.29      6.35 o 
   0  11   5       21.82       27.77      7.74 o 
   1  11   5        5.55       -2.07      7.42 o 
   2  11   5        8.71        6.68      7.02 o 
   3  11   5        0.70       -0.29      6.84 o 
   4  11   5       31.04       20.72     11.02 o 
   5  11   5       10.36        7.59      9.40 o 
  -2  12   5        9.45        5.99      9.42 o 
  -1  12   5       20.00       26.43      8.66 o 
   0  12   5        0.20        1.88      7.11 o 
   1  12   5       18.71       -1.21      6.99 o 
   2  12   5       13.80        7.77     10.81 o 
   3  12   5        1.44       18.82     11.68 o 
 -11   0   6        0.13        3.95      9.28 o 
 -10   0   6      302.02      327.91     22.32 o 
  -9   0   6      545.21      633.17     30.02 o 
  -8   0   6      203.62      202.85     15.88 o 
  -7   0   6       18.77       16.34      7.87 o 
  -6   0   6     1574.88     1632.71     55.61 o 
  -5   0   6     3651.23     3743.94    112.95 o 
  -4   0   6      414.39      456.49     20.36 o 
  -3   0   6      624.89      670.26     25.34 o 
  -2   0   6      625.06      697.33     17.41 o 
  -1   0   6      395.21      450.64     12.19 o 
   0   0   6    15251.20    13985.30    280.09 o 
   1   0   6     6929.78     6747.79    138.78 o 
   2   0   6       54.20       67.19      6.05 o 
   3   0   6      402.15      422.44     12.13 o 
   4   0   6     4129.88     3949.40     82.62 o 
   5   0   6     2986.82     2939.33     65.15 o 
   6   0   6      269.22      234.15     16.32 o 
   7   0   6        1.89        4.16      7.61 o 
   8   0   6       16.74       15.23     10.15 o 
   9   0   6       91.48       69.14     14.26 o 
  10   0   6      231.58      206.32     20.56 o 
 -11   1   6      141.33      136.12     11.26 o 
 -10   1   6      137.21      132.78     10.37 o 
  -9   1   6       22.17       23.53      9.40 o 
  -8   1   6       69.77       71.66      7.67 o 
  -7   1   6     1091.02     1222.99     32.00 o 
  -6   1   6     2382.52     2446.52     55.40 o 
  -5   1   6     1636.33     1646.75     39.56 o 
  -4   1   6      270.15      270.97     10.52 o 
  -3   1   6     7028.48     6928.85    137.46 o 
  -2   1   6     4345.04     4367.08     63.84 o 
  -1   1   6     1005.79      975.33     16.12 o 
   0   1   6      180.40      210.58      5.19 o 
   1   1   6     1839.74     1823.66     28.06 o 
   2   1   6     6654.15     6661.36     95.96 o 
   3   1   6     7769.79     7743.28    111.21 o 
   4   1   6     1880.36     1844.84     34.40 o 
   5   1   6      297.57      293.76      9.16 o 
   6   1   6      106.30      115.08      6.66 o 
   7   1   6     1104.13     1092.46     31.36 o 
   8   1   6      319.62      298.85     25.28 o 
   9   1   6        1.14        3.76      7.33 o 
  10   1   6       24.01       10.44      8.24 o 
 -11   2   6        7.00       12.97     10.09 o 
 -10   2   6       82.42       92.41      9.72 o 
  -9   2   6      180.91      166.00     14.41 o 
  -8   2   6      638.13      675.38     21.90 o 
  -7   2   6      201.34      170.24     10.26 o 
  -6   2   6      167.88      190.01     10.12 o 
  -5   2   6     1582.21     1619.13     38.74 o 
  -4   2   6     5954.77     5830.87    119.97 o 
  -3   2   6     1834.27     1938.41     34.51 o 
  -2   2   6      154.06      154.57      4.80 o 
  -1   2   6     5789.66     5434.02     78.76 o 
   0   2   6     8704.99     8359.79    119.88 o 
   1   2   6     1140.48     1164.06     18.96 o 
   2   2   6     1034.36     1107.15     22.26 o 
   3   2   6      110.37      100.75      4.31 o 
   4   2   6     1216.30     1214.10     24.71 o 
   5   2   6     2607.68     2586.24     47.67 o 
   6   2   6     1843.34     1853.11     31.59 o 
   7   2   6        3.37        5.36      4.30 o 
   8   2   6      195.85      177.81     32.27 o 
   9   2   6      197.42      232.38     14.87 o 
  10   2   6       44.51       59.44     11.85 o 
 -11   3   6      202.34      209.35     19.35 o 
 -10   3   6      133.49      119.70     10.74 o 
  -9   3   6       28.65       24.87      7.04 o 
  -8   3   6      455.95      443.35     21.89 o 
  -7   3   6     1285.11     1247.74     27.73 o 
  -6   3   6      237.53      248.68     10.00 o 
  -5   3   6      168.19      160.64      8.27 o 
  -4   3   6        1.27        0.00      2.26 o 
  -3   3   6       23.43       28.98      4.30 o 
  -2   3   6     3977.57     3957.66     73.12 o 
  -1   3   6    11266.13    10363.45    203.17 o 
   0   3   6       90.31      130.22      7.43 o 
   1   3   6     6269.84     6095.93    135.36 o 
   2   3   6     4432.60     4101.72     71.66 o 
   3   3   6     3508.84     3508.67     62.40 o 
   4   3   6     1036.99     1071.67     23.02 o 
   5   3   6      256.24      259.33      9.54 o 
   6   3   6     1156.54     1185.10     22.50 o 
   7   3   6       90.39       91.64      6.02 o 
   8   3   6       68.45       68.06      7.21 o 
   9   3   6      117.77       99.94     15.46 o 
  10   3   6        9.56        2.27      8.12 o 
 -11   4   6       19.85       24.47     11.10 o 
 -10   4   6      122.84       68.36     13.38 o 
  -9   4   6      442.16      439.27     15.44 o 
  -8   4   6      501.89      515.88     16.25 o 
  -7   4   6       75.61       75.89      9.70 o 
  -6   4   6      120.29      125.51      7.62 o 
  -5   4   6      659.24      622.66     16.33 o 
  -4   4   6     2150.44     2071.17     39.54 o 
  -3   4   6      964.74      898.80     23.75 o 
  -2   4   6      450.40      437.69     11.54 o 
  -1   4   6     1851.31     1724.08     27.57 o 
   0   4   6     2548.28     2530.30     39.00 o 
   1   4   6     7224.95     7081.78    128.33 o 
   2   4   6     2953.42     2969.61     53.82 o 
   3   4   6      750.37      712.43     17.11 o 
   4   4   6     2461.86     2452.09     46.30 o 
   5   4   6      669.48      682.22     17.52 o 
   6   4   6      255.80      268.46     10.62 o 
   7   4   6       81.23       79.19      6.02 o 
   8   4   6       17.77       20.05      6.31 o 
   9   4   6      108.23       96.93     10.91 o 
  10   4   6       34.34       37.28     18.22 o 
 -10   5   6        0.86       -8.37      6.56 o 
  -9   5   6       23.41       17.44      7.36 o 
  -8   5   6       12.88       15.73      5.63 o 
  -7   5   6      619.13      611.53     17.69 o 
  -6   5   6     1341.06     1339.27     29.31 o 
  -5   5   6      363.39      357.37     12.14 o 
  -4   5   6      499.06      531.08     14.44 o 
  -3   5   6     2539.01     2415.63     44.90 o 
  -2   5   6     2326.54     2138.94     39.89 o 
  -1   5   6      535.11      522.90      9.81 o 
   0   5   6      329.40      312.82      6.93 o 
   1   5   6      512.73      502.31     19.22 o 
   2   5   6      965.72     1010.26     34.92 o 
   3   5   6     1340.09     1341.10     28.23 o 
   4   5   6      612.11      626.16     16.58 o 
   5   5   6        0.52       -2.96      3.57 o 
   6   5   6      566.98      563.10     17.10 o 
   7   5   6      531.22      550.67     14.61 o 
   8   5   6      133.63      144.64      8.14 o 
   9   5   6        2.33        4.01      6.68 o 
 -10   6   6      108.72      111.67     12.25 o 
  -9   6   6      358.12      330.30     17.62 o 
  -8   6   6      240.83      246.13     16.48 o 
  -7   6   6        0.11       -1.72      4.84 o 
  -6   6   6      246.49      212.76     15.54 o 
  -5   6   6      399.82      392.28     13.18 o 
  -4   6   6      169.17      185.34      8.59 o 
  -3   6   6      318.24      333.12     13.03 o 
  -2   6   6       54.74       50.06      4.78 o 
  -1   6   6     3107.42     2992.88     47.05 o 
   0   6   6     4441.70     4203.20     56.79 o 
   1   6   6      598.92      585.21     14.99 o 
   2   6   6       18.73       30.53      4.53 o 
   3   6   6        1.97       -2.29      5.14 o 
   4   6   6      439.02      446.82     14.04 o 
   5   6   6     1059.30     1094.95     28.10 o 
   6   6   6       70.76       74.60      7.29 o 
   7   6   6        0.67        3.31      4.41 o 
   8   6   6        0.64        6.06      5.07 o 
   9   6   6       62.58       61.45      8.58 o 
  -9   7   6        1.96        6.92     15.99 o 
  -8   7   6      295.48      271.77     16.21 o 
  -7   7   6      207.68      209.22     11.12 o 
  -6   7   6      212.11      192.27     10.15 o 
  -5   7   6      211.78      214.60     16.81 o 
  -4   7   6        0.62       -2.23      3.61 o 
  -3   7   6     1240.48     1201.11     41.23 o 
  -2   7   6     1685.47     1607.20     32.41 o 
  -1   7   6       18.46       22.17      3.33 o 
   0   7   6      150.21      185.49     10.51 o 
   1   7   6        7.06        6.91      3.23 o 
   2   7   6     1803.31     1868.15     37.51 o 
   3   7   6      971.56     1033.15     24.22 o 
   4   7   6       54.67       41.90      5.70 o 
   5   7   6       21.60       25.82      6.30 o 
   6   7   6        4.14        1.92      5.07 o 
   7   7   6      153.60      132.72      9.87 o 
   8   7   6      179.80      155.10     10.90 o 
  -9   8   6       22.93       26.16     10.22 o 
  -8   8   6       31.01       33.68      9.63 o 
  -7   8   6      111.76      125.26     12.11 o 
  -6   8   6        2.44       -4.45      4.99 o 
  -5   8   6     1079.68     1097.29     26.19 o 
  -4   8   6      556.10      558.21     21.04 o 
  -3   8   6        3.40        3.37      4.24 o 
  -2   8   6      395.11      386.76     14.94 o 
  -1   8   6      258.65      268.40     15.47 o 
   0   8   6      431.14      428.55     16.78 o 
   1   8   6      741.55      735.42     34.05 o 
   2   8   6        0.56        4.83      7.51 o 
   3   8   6       46.94       55.40      6.24 o 
   4   8   6      155.20      141.43      9.08 o 
   5   8   6      260.30      240.30     11.58 o 
   6   8   6      136.11      165.45     10.18 o 
   7   8   6        7.36        5.94      7.27 o 
   8   8   6      103.53       97.14     25.32 o 
  -8   9   6       49.81       47.33     10.43 o 
  -7   9   6       85.06      102.30     13.70 o 
  -6   9   6      232.46      217.80     14.85 o 
  -5   9   6       48.63       53.04      9.10 o 
  -4   9   6      121.54      107.05      8.21 o 
  -3   9   6      164.01      181.15      9.62 o 
  -2   9   6      268.27      274.27     13.39 o 
  -1   9   6      383.99      333.56     19.95 o 
   0   9   6       56.30       45.93      7.72 o 
   1   9   6      301.64      298.69     23.53 o 
   2   9   6      523.10      535.91     23.04 o 
   3   9   6      269.31      290.58     15.13 o 
   4   9   6       77.81       75.60     10.86 o 
   5   9   6        3.12        5.06     10.91 o 
   6   9   6       25.03       25.90      8.42 o 
   7   9   6       37.73       45.34      8.79 o 
  -7  10   6       21.94       30.58     10.15 o 
  -6  10   6       10.12        1.19      8.22 o 
  -5  10   6       16.36       19.22      8.00 o 
  -4  10   6      242.70      244.95     11.93 o 
  -3  10   6      204.83      226.15     22.59 o 
  -2  10   6       11.39        6.36      7.97 o 
  -1  10   6       95.52      101.70     10.15 o 
   0  10   6      122.19      126.73     10.83 o 
   1  10   6      426.30      450.01     25.30 o 
   2  10   6      100.32      108.36     10.32 o 
   3  10   6      161.96      175.08     13.83 o 
   4  10   6      161.48      182.14     29.44 o 
   5  10   6       27.97       10.37     10.94 o 
   6  10   6       23.97        7.66      9.92 o 
  -5  11   6       10.49       11.39      8.91 o 
  -4  11   6       26.31       38.74     12.37 o 
  -3  11   6       82.01       89.02     14.10 o 
  -2  11   6      109.29      101.10     10.94 o 
  -1  11   6       90.22       82.23      9.98 o 
   0  11   6        0.77        2.56      6.46 o 
   1  11   6      133.28      148.50     12.12 o 
   2  11   6       99.08       93.96     10.98 o 
   3  11   6       37.32       21.83      8.21 o 
   4  11   6       44.77       46.73     13.40 o 
  -2  12   6        1.10       -3.37      6.92 o 
  -1  12   6       19.98        8.27      8.20 o 
   0  12   6      120.42      110.27     11.73 o 
   1  12   6       54.96       72.19     10.45 o 
   2  12   6        5.56       12.59      7.94 o 
 -11   1   7       12.04       22.31      7.54 o 
 -10   1   7        4.72        3.89      6.38 o 
  -9   1   7      151.70      162.37     11.39 o 
  -8   1   7       54.31       48.94      7.42 o 
  -7   1   7      886.44      904.96     43.37 o 
  -6   1   7        2.11        7.26      4.47 o 
  -5   1   7     1449.72     1565.21     52.37 o 
  -4   1   7      861.01      886.76     18.47 o 
  -3   1   7     1320.50     1409.78     23.10 o 
  -2   1   7      187.98      207.77      5.57 o 
  -1   1   7      184.10      215.70      5.60 o 
   0   1   7      629.93      698.14     12.60 o 
   1   1   7      395.60      370.06      7.92 o 
   2   1   7       18.28       20.12      2.17 o 
   3   1   7      428.19      430.67     14.60 o 
   4   1   7      135.09      137.43      6.10 o 
   5   1   7      440.24      435.28     11.92 o 
   6   1   7      328.43      321.96     14.29 o 
   7   1   7      134.99      147.72     13.11 o 
   8   1   7        4.88        4.03      7.56 o 
   9   1   7        8.25       13.45      8.09 o 
  10   1   7        0.04       -0.64      8.06 o 
 -11   2   7        3.39        6.26      7.02 o 
 -10   2   7        0.25       -8.79      5.94 o 
  -9   2   7        0.92       -4.64      5.52 o 
  -8   2   7        4.04       -1.62      8.59 o 
  -7   2   7       11.43        4.54      5.16 o 
  -6   2   7      588.08      647.05     24.05 o 
  -5   2   7      141.27      146.27      8.62 o 
  -4   2   7      272.72      279.46     20.75 o 
  -3   2   7        7.19        4.42      1.85 o 
  -2   2   7      701.18      751.89     14.16 o 
  -1   2   7      821.62      940.81     16.19 o 
   0   2   7      170.44      197.33      5.41 o 
   1   2   7       27.44       17.69      2.42 o 
   2   2   7        0.20       -2.36      1.57 o 
   3   2   7       68.93       75.71      4.76 o 
   4   2   7     1049.10      993.12     21.44 o 
   5   2   7       58.29       67.37      5.26 o 
   6   2   7       21.07       34.02      6.53 o 
   7   2   7        9.45       11.03      6.14 o 
   8   2   7        2.73        0.99      6.08 o 
   9   2   7        0.03        4.54      7.84 o 
  10   2   7        9.95       18.02      9.36 o 
 -11   3   7       10.47      -10.01      8.60 o 
 -10   3   7       27.91       35.30     12.80 o 
  -9   3   7        8.66        5.45      6.45 o 
  -8   3   7        0.76       -4.68      9.46 o 
  -7   3   7       43.04       41.64      6.87 o 
  -6   3   7       15.59        8.95      7.94 o 
  -5   3   7        2.68       -0.78      3.70 o 
  -4   3   7      119.43      109.03     10.33 o 
  -3   3   7       51.41       55.40      5.24 o 
  -2   3   7      798.41      829.05     15.30 o 
  -1   3   7      407.97      455.43      9.60 o 
   0   3   7     1255.70     1280.58     31.23 o 
   1   3   7       10.02        7.87      3.08 o 
   2   3   7      201.93      192.36      7.46 o 
   3   3   7       54.68       66.62     10.18 o 
   4   3   7        7.58        3.28      3.29 o 
   5   3   7       97.27       87.62      6.08 o 
   6   3   7        1.47       -0.07      3.89 o 
   7   3   7       13.32        9.55      4.92 o 
   8   3   7       10.54        8.12      6.76 o 
   9   3   7        0.15       -5.50      8.02 o 
  10   3   7        1.14        7.07      8.72 o 
 -11   4   7       15.19       27.52     11.92 o 
 -10   4   7       21.27       16.28      7.69 o 
  -9   4   7       32.05       25.71      7.54 o 
  -8   4   7       72.56       60.88      9.84 o 
  -7   4   7        8.91        1.80      7.11 o 
  -6   4   7       95.91       85.42      6.91 o 
  -5   4   7        3.74        0.57      3.39 o 
  -4   4   7      940.13      915.70     20.94 o 
  -3   4   7      236.03      234.50     10.11 o 
  -2   4   7       13.44       11.32      2.84 o 
  -1   4   7       64.03       74.04      3.76 o 
   0   4   7        0.52        1.21      1.76 o 
   1   4   7       62.25       83.70      5.81 o 
   2   4   7      251.68      242.10     14.72 o 
   3   4   7       17.21       16.72      3.58 o 
   4   4   7      171.40      186.31      8.53 o 
   5   4   7        0.11        0.11      3.70 o 
   6   4   7      326.24      311.88     11.78 o 
   7   4   7       34.92       38.61      8.91 o 
   8   4   7        5.66        0.63      5.87 o 
   9   4   7       10.11        8.27      7.85 o 
 -10   5   7        2.27       27.20     11.36 o 
  -9   5   7        0.71        3.67      5.63 o 
  -8   5   7        0.46       -1.38      5.24 o 
  -7   5   7      185.34      234.06     11.00 o 
  -6   5   7       47.39       60.73     13.41 o 
  -5   5   7      203.44      204.03     12.05 o 
  -4   5   7       41.05       47.80      5.29 o 
  -3   5   7        6.34       22.58     17.63 o 
  -2   5   7       45.89       41.49      4.32 o 
  -1   5   7       97.07       74.48      5.04 o 
   0   5   7      211.72      231.21      8.75 o 
   1   5   7        0.55       -1.83      2.23 o 
   2   5   7      209.05      219.47      8.94 o 
   3   5   7      280.88      273.86     15.35 o 
   4   5   7      153.29      157.90      8.16 o 
   5   5   7       48.86       40.65      5.73 o 
   6   5   7       57.67       65.14     10.50 o 
   7   5   7        1.56       -0.92      4.08 o 
   8   5   7       12.07       11.39      5.01 o 
   9   5   7       19.57       32.03      7.55 o 
 -10   6   7        5.86        4.28      7.92 o 
  -9   6   7       25.37       27.69     13.59 o 
  -8   6   7       67.82       88.29      8.68 o 
  -7   6   7        0.59        0.57      4.91 o 
  -6   6   7       49.80       54.05      7.21 o 
  -5   6   7       87.00       92.33      7.35 o 
  -4   6   7       11.69       15.87      4.77 o 
  -3   6   7       98.50      105.58     11.16 o 
  -2   6   7      142.34      131.77      7.04 o 
  -1   6   7      189.94      193.21      7.05 o 
   0   6   7        6.36        9.96      4.76 o 
   1   6   7       86.04       87.94      5.86 o 
   2   6   7      117.29      125.69     15.59 o 
   3   6   7        1.81        2.57      3.94 o 
   4   6   7       21.97       20.03      4.98 o 
   5   6   7       72.28       74.20      6.97 o 
   6   6   7       96.95       98.19      7.87 o 
   7   6   7       17.16       20.58      5.26 o 
   8   6   7        2.00        0.47      4.97 o 
   9   6   7        0.84        5.51      8.62 o 
  -9   7   7        7.76        2.73      7.98 o 
  -8   7   7        8.64       21.57      8.33 o 
  -7   7   7       23.52       18.40      6.22 o 
  -6   7   7        0.42       -2.16      5.71 o 
  -5   7   7       25.65       25.95      6.55 o 
  -4   7   7       28.37       23.64      5.24 o 
  -3   7   7        5.12        7.36      4.08 o 
  -2   7   7      307.63      294.62     22.67 o 
  -1   7   7      159.46      181.18      8.28 o 
   0   7   7      177.45      171.75     10.56 o 
   1   7   7       60.53       67.65      8.72 o 
   2   7   7        0.32        6.33      3.93 o 
   3   7   7       18.45       16.04      5.16 o 
   4   7   7       27.42       28.10      5.63 o 
   5   7   7        7.97        6.31      4.87 o 
   6   7   7       82.94       70.53      7.71 o 
   7   7   7       15.71        5.23      5.07 o 
   8   7   7       17.71       18.19      5.90 o 
  -9   8   7        1.03       -0.85      8.01 o 
  -8   8   7       22.04       19.81     11.97 o 
  -7   8   7        2.58        4.18      7.77 o 
  -6   8   7       75.51       66.50      7.71 o 
  -5   8   7        9.95       16.75      5.59 o 
  -4   8   7       17.14       15.88      5.19 o 
  -3   8   7      112.40      112.50      7.86 o 
  -2   8   7       57.94       65.17      9.77 o 
  -1   8   7      247.45      255.26     21.05 o 
   0   8   7      128.91      143.73     10.35 o 
   1   8   7        4.96        4.57      5.51 o 
   2   8   7       32.21       31.73      6.48 o 
   3   8   7        6.36        7.39      4.46 o 
   4   8   7      176.26      147.39     10.70 o 
   5   8   7       28.90       29.20      7.57 o 
   6   8   7       52.54       55.94      7.54 o 
   7   8   7        5.51        3.27      5.21 o 
  -8   9   7       29.52       46.15     10.76 o 
  -7   9   7        7.45       16.88      9.82 o 
  -6   9   7       46.70       57.67      7.80 o 
  -5   9   7       21.98       21.00      6.23 o 
  -4   9   7       15.81       12.30      5.54 o 
  -3   9   7       22.17       33.21      7.17 o 
  -2   9   7       15.02       10.17      6.55 o 
  -1   9   7        1.08        0.32      5.72 o 
   0   9   7      294.53      331.69     15.84 o 
   1   9   7        0.46       -0.04      5.44 o 
   2   9   7      156.85      162.50     11.85 o 
   3   9   7       11.62       14.68     11.00 o 
   4   9   7        3.68        8.03      7.04 o 
   5   9   7        1.38        0.80      5.16 o 
   6   9   7        1.85       -2.61      6.52 o 
  -6  10   7        0.29       -1.16      7.96 o 
  -5  10   7        9.08       12.33      6.32 o 
  -4  10   7       49.64       51.73      8.92 o 
  -3  10   7       44.09       58.07     12.27 o 
  -2  10   7       26.00       23.79      7.46 o 
  -1  10   7      119.11      152.12     11.91 o 
   0  10   7       21.64       21.20      7.22 o 
   1  10   7        0.19        5.87      6.74 o 
   2  10   7        5.63        9.74      6.87 o 
   3  10   7        0.10        0.31      6.86 o 
   4  10   7        6.16       12.55      7.99 o 
   5  10   7       35.58       40.17      9.28 o 
  -5  11   7        2.01        7.12     11.22 o 
  -4  11   7        0.03        3.47      9.52 o 
  -3  11   7        9.15       14.35     10.35 o 
  -2  11   7       81.78       93.49     11.12 o 
  -1  11   7        2.50        8.28      7.13 o 
   0  11   7        8.19        7.80      6.94 o 
   1  11   7        0.09        3.07      7.38 o 
   2  11   7        1.20       -2.23      7.02 o 
   3  11   7       17.86        9.67      7.71 o 
   4  11   7        3.51        2.41      8.81 o 
  -2  12   7       11.68        9.01      8.15 o 
  -1  12   7       36.53       52.45     13.86 o 
   0  12   7        1.54        0.59     16.94 o 
   1  12   7       85.14      110.26     12.35 o 
 -11   0   8        8.01        4.54     10.73 o 
 -10   0   8       34.71       64.65     13.46 o 
  -9   0   8      326.11      284.06     20.80 o 
  -8   0   8      667.95      836.89     36.58 o 
  -7   0   8      145.35      153.62     14.83 o 
  -6   0   8     1754.08     1920.61     65.51 o 
  -5   0   8     3816.48     3762.83    115.31 o 
  -4   0   8     5781.95     5435.49    113.65 o 
  -3   0   8      264.90      236.49      9.25 o 
  -2   0   8     4088.74     3864.36     81.53 o 
  -1   0   8      215.21      185.31      7.60 o 
   0   0   8      387.41      357.61     24.04 o 
   1   0   8     1997.53     2082.48     46.09 o 
   2   0   8     4862.68     4612.93     96.31 o 
   3   0   8      123.66      133.14      6.78 o 
   4   0   8     3779.27     3868.39    120.74 o 
   5   0   8      522.06      515.12     25.12 o 
   6   0   8      761.36      743.01     33.35 o 
   7   0   8       88.30       78.63     12.99 o 
   8   0   8      155.58      147.67     17.01 o 
   9   0   8      282.51      272.64     24.13 o 
  10   0   8       64.44       70.78     16.16 o 
 -11   1   8      239.12      239.26     14.95 o 
 -10   1   8      153.59      187.02     12.74 o 
  -9   1   8       35.37       39.36     12.92 o 
  -8   1   8       77.83      105.10      9.75 o 
  -7   1   8      291.54      312.63     20.39 o 
  -6   1   8      772.54      834.14     24.90 o 
  -5   1   8      148.47      182.64     22.31 o 
  -4   1   8      993.53     1029.91     27.06 o 
  -3   1   8     3622.43     3677.96     55.35 o 
  -2   1   8     1453.13     1493.74     24.41 o 
  -1   1   8     5584.36     5591.98     81.70 o 
   0   1   8     1943.11     2006.10     31.47 o 
   1   1   8     1452.76     1442.92     23.58 o 
   2   1   8     1965.64     1899.00     30.09 o 
   3   1   8      772.36      765.12     26.60 o 
   4   1   8      174.15      176.08      9.99 o 
   5   1   8      240.69      218.23     16.27 o 
   6   1   8      132.06      128.53     11.15 o 
   7   1   8      479.97      434.22     18.06 o 
   8   1   8       52.06       44.34      8.83 o 
   9   1   8       10.83       13.57      8.56 o 
  10   1   8       19.44       15.59      9.31 o 
 -11   2   8       19.52       12.81      8.32 o 
 -10   2   8      318.09      316.52     16.64 o 
  -9   2   8      234.51      285.14     15.17 o 
  -8   2   8       33.77       47.83      7.77 o 
  -7   2   8        6.35       10.79      5.59 o 
  -6   2   8       94.47       88.16     10.91 o 
  -5   2   8     1122.60     1182.71     36.51 o 
  -4   2   8     2321.23     2411.10     54.41 o 
  -3   2   8     1229.61     1165.33     28.98 o 
  -2   2   8      443.93      439.45      9.50 o 
  -1   2   8     1956.41     1978.81     31.20 o 
   0   2   8     8250.18     8186.59    118.04 o 
   1   2   8     2960.47     2845.92     43.42 o 
   2   2   8       22.37       24.56      2.43 o 
   3   2   8      243.02      251.89     12.58 o 
   4   2   8      216.10      236.13      8.85 o 
   5   2   8      940.40      928.17     23.30 o 
   6   2   8      385.30      337.89     28.97 o 
   7   2   8        3.56        2.35      5.77 o 
   8   2   8       26.94       22.36      7.94 o 
   9   2   8       74.45       83.16     11.14 o 
  10   2   8       69.55       78.69     28.56 o 
 -11   3   8       17.28       19.91      8.39 o 
 -10   3   8       35.26       21.18      7.91 o 
  -9   3   8       59.74       59.49      8.97 o 
  -8   3   8      105.80      110.63     10.03 o 
  -7   3   8     1431.67     1546.01     40.09 o 
  -6   3   8     1074.90     1124.96     30.95 o 
  -5   3   8      155.71      124.11      8.70 o 
  -4   3   8      388.74      384.93     14.17 o 
  -3   3   8     4054.93     3867.07     67.88 o 
  -2   3   8     6032.53     5983.10    124.65 o 
  -1   3   8      828.04      870.78     15.87 o 
   0   3   8        5.62        5.27      1.91 o 
   1   3   8       26.15       29.49      2.62 o 
   2   3   8     1432.74     1416.75     29.16 o 
   3   3   8     4234.43     4034.00     71.77 o 
   4   3   8      823.69      805.24     19.30 o 
   5   3   8      122.56      116.54      7.19 o 
   6   3   8      330.00      334.83     11.92 o 
   7   3   8      278.96      291.77     17.06 o 
   8   3   8      207.29      216.55     14.23 o 
   9   3   8        1.87        4.97      8.10 o 
 -10   4   8       49.46       55.26      9.80 o 
  -9   4   8      174.61      174.97     12.86 o 
  -8   4   8      254.48      240.82     15.91 o 
  -7   4   8      113.73      124.31     10.16 o 
  -6   4   8      130.40      146.49     26.77 o 
  -5   4   8     1316.97     1381.29     35.69 o 
  -4   4   8     1109.53     1159.76     31.27 o 
  -3   4   8      204.76      176.17     10.01 o 
  -2   4   8      127.44      130.01      6.43 o 
  -1   4   8      690.75      702.53     16.14 o 
   0   4   8     5567.56     5467.86     93.71 o 
   1   4   8     3288.30     3126.57     56.90 o 
   2   4   8       31.70       26.85      4.96 o 
   3   4   8       18.98       16.14      5.83 o 
   4   4   8       41.85       49.61      5.53 o 
   5   4   8      504.10      495.77     16.73 o 
   6   4   8      209.54      256.11     16.07 o 
   7   4   8        1.66        1.50      5.25 o 
   8   4   8       53.96       67.42     10.01 o 
   9   4   8       59.45       52.19     10.13 o 
 -10   5   8       12.64        5.41      9.77 o 
  -9   5   8       18.34        8.28      7.19 o 
  -8   5   8      338.88      341.38     16.96 o 
  -7   5   8      453.40      429.30     18.35 o 
  -6   5   8      279.48      241.42     10.89 o 
  -5   5   8       75.58       72.70      6.58 o 
  -4   5   8        6.33        1.95      5.55 o 
  -3   5   8      271.49      286.04     12.17 o 
  -2   5   8     3550.77     3406.12     61.12 o 
  -1   5   8     3561.59     3486.85     61.97 o 
   0   5   8       17.09       28.41      3.91 o 
   1   5   8     1234.83     1211.25     26.02 o 
   2   5   8     1989.20     1992.56     39.50 o 
   3   5   8      640.37      678.58     17.93 o 
   4   5   8      271.22      239.60     10.32 o 
   5   5   8       12.51       18.93      5.11 o 
   6   5   8      218.14      218.63     22.07 o 
   7   5   8      106.75      111.69     10.00 o 
   8   5   8      143.65      145.56     10.36 o 
   9   5   8       36.19       31.00      9.60 o 
 -10   6   8        1.78       15.21     11.60 o 
  -9   6   8      127.84       80.44     14.69 o 
  -8   6   8      397.06      365.66     15.03 o 
  -7   6   8       20.29       16.78      5.90 o 
  -6   6   8      216.87      212.76     12.75 o 
  -5   6   8      707.15      687.82     18.96 o 
  -4   6   8      801.22      775.32     19.76 o 
  -3   6   8      687.45      679.72     17.56 o 
  -2   6   8      191.54      212.99      8.98 o 
  -1   6   8     2302.79     2317.05     43.79 o 
   0   6   8      428.67      418.26     16.16 o 
   1   6   8      766.37      737.60     18.48 o 
   2   6   8     1320.01     1304.87     28.60 o 
   3   6   8       89.58       87.09      6.99 o 
   4   6   8      699.32      684.08     32.02 o 
   5   6   8      798.19      813.17     21.75 o 
   6   6   8       25.95       23.15      7.68 o 
   7   6   8        0.68        1.35      4.82 o 
   8   6   8       59.35       66.88      7.05 o 
  -9   7   8        3.94       -2.01      7.97 o 
  -8   7   8       41.88       47.46      7.80 o 
  -7   7   8      199.39      187.14     12.09 o 
  -6   7   8      568.80      589.02     18.40 o 
  -5   7   8      167.57      156.10      9.51 o 
  -4   7   8      155.83      153.46      8.83 o 
  -3   7   8      731.64      695.52     18.49 o 
  -2   7   8      598.51      555.84     13.57 o 
  -1   7   8      290.09      274.09     15.18 o 
   0   7   8      133.69      121.75      9.61 o 
   1   7   8      174.01      178.75     11.30 o 
   2   7   8      245.67      218.09     14.74 o 
   3   7   8      244.74      252.68     19.55 o 
   4   7   8      449.52      444.87     23.73 o 
   5   7   8        4.98        5.16      5.26 o 
   6   7   8      163.95      150.61     10.13 o 
   7   7   8      211.56      227.38     12.83 o 
   8   7   8       21.39       18.99      6.42 o 
  -8   8   8       17.29       21.30      9.15 o 
  -7   8   8        5.91        8.77      7.39 o 
  -6   8   8       46.27       51.96      8.44 o 
  -5   8   8      159.36      156.26     10.67 o 
  -4   8   8      424.56      422.86     16.54 o 
  -3   8   8      455.55      443.32     14.81 o 
  -2   8   8        5.99        9.41      5.90 o 
  -1   8   8      369.64      373.12     16.43 o 
   0   8   8     1003.34      923.01     30.12 o 
   1   8   8      873.14      914.91     41.78 o 
   2   8   8       89.02       81.95      9.16 o 
   3   8   8      121.65      167.47      9.63 o 
   4   8   8      350.01      385.51     14.56 o 
   5   8   8       59.19       51.71      7.29 o 
   6   8   8       43.85       31.22      6.91 o 
   7   8   8       25.19        9.37      5.92 o 
  -7   9   8       85.94       91.52     11.97 o 
  -6   9   8      103.34      106.68      9.62 o 
  -5   9   8       37.07       46.18      7.32 o 
  -4   9   8        0.39        0.22      5.05 o 
  -3   9   8      223.30      178.50     17.78 o 
  -2   9   8      561.83      542.86     44.05 o 
  -1   9   8      180.69      167.61     25.06 o 
   0   9   8       55.27       53.70      9.17 o 
   1   9   8        2.98       -4.43      5.67 o 
   2   9   8      373.52      352.95     27.86 o 
   3   9   8      397.60      401.66     18.36 o 
   4   9   8        7.07        9.86      5.87 o 
   5   9   8       22.52       12.33      6.18 o 
   6   9   8       13.43       13.17      6.56 o 
  -6  10   8        1.36       -7.97     12.88 o 
  -5  10   8      154.42      177.00     13.13 o 
  -4  10   8      237.38      260.88     22.25 o 
  -3  10   8       49.25       45.26     10.87 o 
  -2  10   8        1.34       -6.47     12.25 o 
  -1  10   8       52.74       61.80      9.49 o 
   0  10   8      207.91      209.13     14.17 o 
   1  10   8      164.96      133.80     11.59 o 
   2  10   8        2.07        7.42      6.90 o 
   3  10   8        6.47        2.20      7.86 o 
   4  10   8       40.04       35.00     12.82 o 
   5  10   8      126.95      144.04     32.76 o 
  -4  11   8        0.57        1.47      8.80 o 
  -3  11   8      126.30      103.22     11.95 o 
  -2  11   8      269.08      247.97     15.85 o 
  -1  11   8       86.25       93.11     16.59 o 
   0  11   8        0.38       -3.84      6.67 o 
   1  11   8       25.69       25.73      8.86 o 
   2  11   8       99.80      108.18     12.69 o 
   3  11   8      104.79      131.24     13.11 o 
 -11   1   9       33.31       59.49     12.24 o 
 -10   1   9       51.34       57.61     15.93 o 
  -9   1   9       34.92       51.12     14.57 o 
  -8   1   9        6.16       15.41      6.84 o 
  -7   1   9        0.83       -4.85      4.95 o 
  -6   1   9      124.70      134.40      9.87 o 
  -5   1   9      111.86       90.54      8.06 o 
  -4   1   9        2.50       11.29      7.61 o 
  -3   1   9        0.97       -0.23      2.23 o 
  -2   1   9      319.59      306.19      7.77 o 
  -1   1   9      165.81      160.16      5.45 o 
   0   1   9       77.47       73.64      3.77 o 
   1   1   9       17.15       10.67      2.23 o 
   2   1   9        0.26       -1.68      1.82 o 
   3   1   9      271.37      278.12      9.27 o 
   4   1   9      167.74      149.84      7.04 o 
   5   1   9      196.46      178.96     16.09 o 
   6   1   9        3.96        4.49      5.60 o 
   7   1   9       73.07       51.26      8.63 o 
   8   1   9       38.57       47.89      9.52 o 
   9   1   9       19.18       15.34      8.98 o 
 -11   2   9        8.99       30.99     16.06 o 
 -10   2   9       21.42       25.54      8.18 o 
  -9   2   9        0.57        7.59      6.76 o 
  -8   2   9       18.87       16.38      6.82 o 
  -7   2   9       32.42       29.41      7.34 o 
  -6   2   9      153.15      129.50     10.12 o 
  -5   2   9        6.03        9.85      7.59 o 
  -4   2   9     1941.07     1925.20     37.31 o 
  -3   2   9       56.26       47.24      4.49 o 
  -2   2   9     1406.25     1425.55     23.98 o 
  -1   2   9       21.29       14.62      4.01 o 
   0   2   9       77.69       82.53      3.97 o 
   1   2   9        7.82        8.87      2.19 o 
   2   2   9       61.45       56.53      4.59 o 
   3   2   9      620.42      618.73     15.51 o 
   4   2   9       24.06       20.09      4.07 o 
   5   2   9       93.29      107.47      6.88 o 
   6   2   9      291.63      308.31     20.34 o 
   7   2   9       71.80       74.77      9.59 o 
   8   2   9        2.85       -7.86      6.62 o 
   9   2   9       11.03       10.66      8.75 o 
 -10   3   9        2.59        6.41      7.49 o 
  -9   3   9        0.15       -7.34      6.18 o 
  -8   3   9       27.85       15.11      6.78 o 
  -7   3   9       12.67        6.56      5.73 o 
  -6   3   9        0.10        2.24      5.38 o 
  -5   3   9        0.88       10.97     10.55 o 
  -4   3   9       52.12       50.10      6.54 o 
  -3   3   9      140.34      151.85      7.32 o 
  -2   3   9       39.76       36.16      4.04 o 
  -1   3   9       88.34       76.48      4.00 o 
   0   3   9       97.02      114.26      5.05 o 
   1   3   9      227.26      208.71      8.50 o 
   2   3   9        3.07        5.06      3.10 o 
   3   3   9      112.28      119.19      6.75 o 
   4   3   9       43.67       38.30      5.25 o 
   5   3   9       51.39       63.70     10.93 o 
   6   3   9        0.07       -7.37      4.91 o 
   7   3   9        6.19       10.15      6.76 o 
   8   3   9        0.30       -4.22     10.52 o 
   9   3   9        0.04        0.34      8.69 o 
 -10   4   9       64.06       73.99     10.53 o 
  -9   4   9      113.04      132.73     11.90 o 
  -8   4   9        6.02        2.43      6.89 o 
  -7   4   9       69.28       74.73     13.47 o 
  -6   4   9      165.98      186.25     11.90 o 
  -5   4   9        0.31        2.38      5.09 o 
  -4   4   9       67.78       56.04     11.20 o 
  -3   4   9      155.95      150.82      9.25 o 
  -2   4   9       59.71       63.58      5.21 o 
  -1   4   9      168.83      169.44      7.40 o 
   0   4   9      129.45      130.19      5.40 o 
   1   4   9       41.14       32.68      4.34 o 
   2   4   9        0.93        0.35      3.35 o 
   3   4   9      163.54      157.26      8.25 o 
   4   4   9      246.71      243.48     10.29 o 
   5   4   9        4.36       11.29      4.93 o 
   6   4   9        2.23        4.71      6.60 o 
   7   4   9        0.04        6.17      6.81 o 
   8   4   9       24.37       20.62      8.58 o 
   9   4   9        0.38       14.32      8.68 o 
 -10   5   9        0.03        7.77      8.96 o 
  -9   5   9       13.02       -3.77      6.89 o 
  -8   5   9        1.63       -8.43      7.28 o 
  -7   5   9        3.67        7.46      6.85 o 
  -6   5   9       27.52       32.91      7.12 o 
  -5   5   9      172.13      178.39     11.40 o 
  -4   5   9       91.09       87.26      8.12 o 
  -3   5   9     1060.82     1055.30     23.87 o 
  -2   5   9       15.21       12.15      3.85 o 
  -1   5   9      375.76      349.94     11.19 o 
   0   5   9       39.12       51.54      6.72 o 
   1   5   9      222.72      185.89     16.03 o 
   2   5   9      231.40      221.72     12.20 o 
   3   5   9      293.43      280.38     11.27 o 
   4   5   9       11.37       31.61      5.82 o 
   5   5   9       24.98       35.98      6.25 o 
   6   5   9        3.66        1.91      6.99 o 
   7   5   9       55.09       38.85      9.13 o 
   8   5   9       14.31       19.02      8.40 o 
  -9   6   9       19.03        6.43      8.03 o 
  -8   6   9        5.59       14.39      7.79 o 
  -7   6   9       81.37       84.23     10.34 o 
  -6   6   9        0.68        5.64      6.23 o 
  -5   6   9      128.33      146.59     10.78 o 
  -4   6   9        1.01       -2.29      4.69 o 
  -3   6   9       30.45       17.85      4.69 o 
  -2   6   9        0.59        1.34      3.32 o 
  -1   6   9      177.14      195.85     11.53 o 
   0   6   9       68.47       62.11      7.67 o 
   1   6   9      111.88      126.80      9.58 o 
   2   6   9      124.42      110.57      9.59 o 
   3   6   9       72.60       69.10      8.28 o 
   4   6   9       48.99       53.07      6.68 o 
   5   6   9      147.21      126.30      9.05 o 
   6   6   9       14.02       18.19      5.80 o 
   7   6   9        9.28        9.92      7.34 o 
   8   6   9        0.26       -1.35      6.16 o 
  -9   7   9        0.09       -1.59     10.47 o 
  -8   7   9       79.37       72.87     10.57 o 
  -7   7   9      106.51      119.64     15.13 o 
  -6   7   9        4.48        1.26      5.58 o 
  -5   7   9       47.44       35.94      6.50 o 
  -4   7   9        0.93        9.72      4.85 o 
  -3   7   9      156.83      132.05      8.15 o 
  -2   7   9       50.54       52.06     16.36 o 
  -1   7   9      209.89      204.38     12.12 o 
   0   7   9        3.73       -2.24      5.27 o 
   1   7   9      236.49      206.52     12.58 o 
   2   7   9      118.40      110.70     10.08 o 
   3   7   9       10.96        8.26      4.87 o 
   4   7   9       58.54       64.19      7.27 o 
   5   7   9        5.35       10.64      5.84 o 
   6   7   9        4.86        9.47      6.24 o 
   7   7   9        0.94        3.36      6.02 o 
  -8   8   9        9.00        8.35      8.20 o 
  -7   8   9        2.80        4.42      6.18 o 
  -6   8   9        0.58        4.79      6.97 o 
  -5   8   9        0.23        3.16      5.52 o 
  -4   8   9       35.68       52.08      6.91 o 
  -3   8   9       23.03       26.38      7.56 o 
  -2   8   9       24.40       27.42      7.13 o 
  -1   8   9       15.12        5.00      9.57 o 
   0   8   9       20.71       34.71     10.06 o 
   1   8   9      161.80      166.68     11.83 o 
   2   8   9       14.44       14.81      6.89 o 
   3   8   9       35.20       35.48      8.36 o 
   4   8   9       10.90       16.97      5.80 o 
   5   8   9        1.55       -4.85      5.58 o 
   6   8   9       16.37       12.73      6.54 o 
  -7   9   9        0.96        3.73      6.64 o 
  -6   9   9       64.57       82.36      9.06 o 
  -5   9   9       18.66       18.02      8.82 o 
  -4   9   9        2.14       -2.68      6.18 o 
  -3   9   9        2.55        2.84      6.44 o 
  -2   9   9       16.53       17.72      7.24 o 
  -1   9   9       10.60       20.22      7.08 o 
   0   9   9       62.03       65.48      9.35 o 
   1   9   9       91.80       94.45     21.50 o 
   2   9   9        2.54       -1.59      6.31 o 
   3   9   9        0.35       -8.78      6.26 o 
   4   9   9       44.82       49.36     14.70 o 
   5   9   9        3.93        6.65      5.90 o 
  -5  10   9       11.47       17.18      8.06 o 
  -4  10   9       12.43       12.41      9.89 o 
  -3  10   9       15.06       18.68      8.07 o 
  -2  10   9        2.04        7.16      7.43 o 
  -1  10   9       26.92       16.29      9.91 o 
   0  10   9       16.93        7.19      9.94 o 
   1  10   9       37.47       38.79      8.97 o 
   2  10   9       24.60       27.47      8.42 o 
   3  10   9        0.08        5.88      8.11 o 
   4  10   9       26.75       32.58      9.72 o 
  -3  11   9        6.39        0.22      7.65 o 
  -2  11   9        5.48        9.94      8.18 o 
  -1  11   9        4.92       -1.83      6.95 o 
   0  11   9       10.84        7.43      7.87 o 
   1  11   9        2.72       -5.19      6.95 o 
   2  11   9       32.47       37.09      9.81 o 
 -11   0  10        2.93       -1.92     10.45 o 
 -10   0  10      532.53      566.55     33.01 o 
  -9   0  10      478.42      436.76     27.36 o 
  -8   0  10       27.25       15.46     10.25 o 
  -7   0  10        4.94       13.90      9.48 o 
  -6   0  10       65.89       90.29     13.03 o 
  -5   0  10      277.51      299.68     19.63 o 
  -4   0  10     8611.08     8449.08    244.94 o 
  -3   0  10     2136.44     2162.21     49.56 o 
  -2   0  10       62.83       81.31     19.42 o 
  -1   0  10      397.48      434.80     14.24 o 
   0   0  10     2675.21     2701.48     59.71 o 
   1   0  10     2237.55     2204.00     49.78 o 
   2   0  10      488.19      453.19     14.71 o 
   3   0  10     1487.06     1570.67     56.09 o 
   4   0  10      384.23      346.85     20.60 o 
   5   0  10      191.44      194.00     16.50 o 
   6   0  10     1058.40     1037.27     43.76 o 
   7   0  10       64.31       37.79     12.29 o 
   8   0  10       31.21       24.60     12.89 o 
   9   0  10      161.21      181.16     21.59 o 
 -10   1  10      141.07      147.13     12.95 o 
  -9   1  10        2.80        4.41     14.50 o 
  -8   1  10      191.92      193.85     13.01 o 
  -7   1  10     1092.54     1167.22     37.27 o 
  -6   1  10      571.51      626.91     21.64 o 
  -5   1  10      111.28      111.08      9.06 o 
  -4   1  10      198.40      227.46     11.88 o 
  -3   1  10     2499.61     2427.74     44.88 o 
  -2   1  10     2592.89     2592.91     46.81 o 
  -1   1  10     1835.45     1800.66     29.55 o 
   0   1  10      113.69      101.21      4.65 o 
   1   1  10        2.19        1.46      2.10 o 
   2   1  10      982.42     1029.92     25.23 o 
   3   1  10     2369.60     2328.15     43.80 o 
   4   1  10       58.93       65.93      8.03 o 
   5   1  10      188.97      169.07     10.85 o 
   6   1  10      478.00      495.40     19.59 o 
   7   1  10      239.27      257.00     15.29 o 
   8   1  10      146.67      141.36     14.48 o 
   9   1  10       21.64       10.32      8.73 o 
 -10   2  10       30.61       34.01      9.38 o 
  -9   2  10      329.75      348.67     18.22 o 
  -8   2  10      628.98      622.76     23.08 o 
  -7   2  10      119.13      133.95     11.02 o 
  -6   2  10      645.31      662.60     22.67 o 
  -5   2  10     2171.52     2192.95     42.69 o 
  -4   2  10     1672.31     1669.28     33.58 o 
  -3   2  10      623.58      608.98     15.61 o 
  -2   2  10        1.38        9.76     10.78 o 
  -1   2  10      423.32      417.21      9.83 o 
   0   2  10     1111.28     1076.21     24.01 o 
   1   2  10     1514.58     1505.56     25.53 o 
   2   2  10      522.80      547.98     14.47 o 
   3   2  10      107.31      106.95      6.43 o 
   4   2  10     1304.74     1338.57     28.49 o 
   5   2  10      987.02     1040.97     45.74 o 
   6   2  10      125.08      137.88     13.52 o 
   7   2  10        1.08        8.20      8.42 o 
   8   2  10       37.76       45.10      9.96 o 
   9   2  10       64.03       52.17     15.34 o 
 -10   3  10       14.29       13.45      7.77 o 
  -9   3  10       53.88       40.75      9.28 o 
  -8   3  10      139.00      173.23     13.26 o 
  -7   3  10      122.87      116.93     10.72 o 
  -6   3  10      747.32      754.91     29.81 o 
  -5   3  10     1645.21     1689.87     42.65 o 
  -4   3  10       12.84       15.87      4.40 o 
  -3   3  10     2303.32     2264.77     43.00 o 
  -2   3  10     3098.75     3063.71     55.41 o 
  -1   3  10     1770.73     1806.27     47.60 o 
   0   3  10      323.81      356.24      9.02 o 
   1   3  10      974.79     1014.41     27.13 o 
   2   3  10     1791.36     1796.15     35.93 o 
   3   3  10      197.47      193.05     12.02 o 
   4   3  10       46.67       36.71      5.24 o 
   5   3  10       67.83       61.21      8.35 o 
   6   3  10       53.83       55.06      8.68 o 
   7   3  10      405.35      382.99     18.34 o 
   8   3  10      140.60      152.71     13.33 o 
 -10   4  10       28.79       23.89      8.93 o 
  -9   4  10       83.47       64.79     10.03 o 
  -8   4  10      153.49      151.71     12.23 o 
  -7   4  10        6.54       10.22      6.62 o 
  -6   4  10      215.12      216.71     14.84 o 
  -5   4  10      608.93      636.63     21.68 o 
  -4   4  10      804.33      764.25     19.47 o 
  -3   4  10     1227.25     1225.87     26.69 o 
  -2   4  10      134.80      141.03      7.34 o 
  -1   4  10     1374.45     1366.98     55.06 o 
   0   4  10     1823.45     1782.36     43.86 o 
   1   4  10      354.83      337.18     12.49 o 
   2   4  10       29.20       28.38      5.00 o 
   3   4  10       36.16       34.16     11.11 o 
   4   4  10      544.05      570.30     19.58 o 
   5   4  10      380.89      387.28     13.62 o 
   6   4  10       22.26       19.56      7.32 o 
   7   4  10        0.85        1.61      6.83 o 
   8   4  10       25.98       25.16      8.87 o 
  -9   5  10       31.14       18.28      8.17 o 
  -8   5  10      137.32      132.30     12.67 o 
  -7   5  10      913.14      910.94     29.23 o 
  -6   5  10     1072.87     1099.48     32.44 o 
  -5   5  10       12.75       24.16      6.75 o 
  -4   5  10      168.67      170.13      9.01 o 
  -3   5  10       94.79       95.98      7.00 o 
  -2   5  10      721.03      732.52     18.29 o 
  -1   5  10      780.61      729.38     23.50 o 
   0   5  10      218.70      219.10     11.85 o 
   1   5  10      172.14      137.73     10.15 o 
   2   5  10      731.74      656.85     18.07 o 
   3   5  10      518.48      537.28     22.85 o 
   4   5  10      526.84      541.32     32.50 o 
   5   5  10        0.88        1.49      4.80 o 
   6   5  10      174.82      215.59     11.11 o 
   7   5  10      180.64      189.79     25.38 o 
   8   5  10       55.26       50.37     10.73 o 
  -9   6  10       61.75       42.27     13.81 o 
  -8   6  10       40.50       34.20      8.75 o 
  -7   6  10       14.74        5.17      7.04 o 
  -6   6  10       17.97        9.15      6.93 o 
  -5   6  10      581.67      520.66     28.25 o 
  -4   6  10      631.90      621.17     27.50 o 
  -3   6  10      408.42      375.69     13.09 o 
  -2   6  10       15.21       19.59      6.34 o 
  -1   6  10      110.84      115.08      9.68 o 
   0   6  10      728.95      706.84     23.41 o 
   1   6  10      865.29      897.28     27.53 o 
   2   6  10        1.09        4.12      4.37 o 
   3   6  10        0.74       -4.85      4.09 o 
   4   6  10       33.77       41.88      6.59 o 
   5   6  10      291.07      292.05     16.84 o 
   6   6  10      163.68      157.58     13.10 o 
   7   6  10        1.04        7.45      6.21 o 
  -8   7  10       34.19       24.50     19.40 o 
  -7   7  10      172.11      182.96     13.86 o 
  -6   7  10      185.03      157.07     12.64 o 
  -5   7  10       26.00       20.72      7.24 o 
  -4   7  10        0.12       -1.05      4.65 o 
  -3   7  10       92.36       99.18      7.79 o 
  -2   7  10      636.36      614.51     22.32 o 
  -1   7  10      310.81      330.43     15.61 o 
   0   7  10        5.77        1.78      5.55 o 
   1   7  10       60.99       45.31      7.67 o 
   2   7  10      126.71      130.61     10.67 o 
   3   7  10      510.09      508.46     41.93 o 
   4   7  10      115.88      114.04      9.09 o 
   5   7  10       57.54       58.55      7.74 o 
   6   7  10       63.78       60.05      8.05 o 
   7   7  10       36.93       47.74      9.50 o 
  -7   8  10        7.50       14.41      8.06 o 
  -6   8  10       69.49       59.47      9.67 o 
  -5   8  10      289.85      280.02     15.90 o 
  -4   8  10      281.02      276.07     12.64 o 
  -3   8  10       70.26       70.16     10.09 o 
  -2   8  10        8.59        2.18      5.95 o 
  -1   8  10        9.21        3.96      6.10 o 
   0   8  10      189.89      175.32     12.33 o 
   1   8  10      412.83      383.64     18.16 o 
   2   8  10      170.57      166.84     12.53 o 
   3   8  10       13.77       13.51      7.88 o 
   4   8  10      100.52       80.13     17.50 o 
   5   8  10      130.49      146.92     10.66 o 
   6   8  10       80.29       82.50      9.39 o 
  -6   9  10       41.79       47.59      9.51 o 
  -5   9  10       50.34       36.78      9.77 o 
  -4   9  10        0.21        1.41      6.98 o 
  -3   9  10      135.82      133.29     25.54 o 
  -2   9  10      262.55      257.66     15.62 o 
  -1   9  10      120.92      112.85     11.14 o 
   0   9  10       13.14       16.06      7.55 o 
   1   9  10       55.39       58.71      9.83 o 
   2   9  10      121.37      107.16     11.28 o 
   3   9  10       26.31       33.76      8.98 o 
   4   9  10       22.51       11.69      8.54 o 
   5   9  10        4.40       -1.59      8.29 o 
  -5  10  10       38.53       49.53     14.85 o 
  -4  10  10       85.90       67.89     10.86 o 
  -3  10  10      148.30      146.71     13.63 o 
  -2  10  10        2.31       12.20      7.84 o 
  -1  10  10      142.75      160.42     13.40 o 
   0  10  10      136.12      150.25     13.10 o 
   1  10  10       32.86       29.39     16.38 o 
   2  10  10       11.12        4.39     12.90 o 
   3  10  10        5.16        0.59      8.08 o 
  -1  11  10       50.23       54.87     10.38 o 
   0  11  10       48.72       49.46     16.80 o 
 -10   1  11        3.48       -8.38      7.51 o 
  -9   1  11       43.62       51.41     10.07 o 
  -8   1  11       32.95       21.63     12.22 o 
  -7   1  11       13.04        8.62      7.62 o 
  -6   1  11        2.94        4.27      5.97 o 
  -5   1  11      177.72      144.28     10.69 o 
  -4   1  11       83.64       87.36      6.33 o 
  -3   1  11     1125.08     1112.69     24.12 o 
  -2   1  11       71.32       71.02      7.38 o 
  -1   1  11      472.69      480.89     11.19 o 
   0   1  11      199.96      207.32      6.91 o 
   1   1  11      940.77      941.85     17.86 o 
   2   1  11        0.10        5.07      3.37 o 
   3   1  11      401.63      394.68     16.13 o 
   4   1  11       65.03       60.58      7.53 o 
   5   1  11       28.83        8.48     11.04 o 
   6   1  11        0.03       -0.93      6.00 o 
   7   1  11        0.75       12.53      7.67 o 
   8   1  11       29.80       57.43     10.66 o 
 -10   2  11       41.23       54.25     10.39 o 
  -9   2  11       40.77       44.06     15.24 o 
  -8   2  11        1.26       -2.31      6.97 o 
  -7   2  11        2.62       -2.16      6.49 o 
  -6   2  11       37.29       50.90      8.22 o 
  -5   2  11       99.00       87.18      7.07 o 
  -4   2  11       34.32       39.89      5.06 o 
  -3   2  11       20.52       24.88      4.37 o 
  -2   2  11      231.04      224.00     12.98 o 
  -1   2  11        0.25       -2.52      2.16 o 
   0   2  11      462.85      497.70     11.52 o 
   1   2  11       76.78       70.30      5.49 o 
   2   2  11        4.96       -1.19      3.45 o 
   3   2  11       14.24       18.96      4.56 o 
   4   2  11       74.78       67.47      8.21 o 
   5   2  11        1.47       11.57     12.72 o 
   6   2  11        9.51        5.31      6.64 o 
   7   2  11        0.30       15.34      7.48 o 
   8   2  11       37.77       28.50     14.01 o 
 -10   3  11       10.81        1.79      8.49 o 
  -9   3  11        9.57        1.19      7.67 o 
  -8   3  11       30.33       37.78      9.20 o 
  -7   3  11        0.15       -5.60      6.36 o 
  -6   3  11      189.75      192.86     10.15 o 
  -5   3  11        5.96        3.30      4.45 o 
  -4   3  11      101.93       89.78      6.91 o 
  -3   3  11      118.41      116.10      7.11 o 
  -2   3  11      432.36      403.45     12.30 o 
  -1   3  11      114.41      117.63      6.50 o 
   0   3  11        1.78        1.56      3.06 o 
   1   3  11        8.86        5.64      3.78 o 
   2   3  11        4.23        6.69      6.53 o 
   3   3  11       81.72       77.76      8.42 o 
   4   3  11        7.33       10.06      4.69 o 
   5   3  11       12.61       21.55      7.23 o 
   6   3  11        4.26        3.46      6.19 o 
   7   3  11        0.52       -0.19      8.49 o 
   8   3  11       10.26       -1.56      7.87 o 
  -9   4  11        0.69       -5.69      7.33 o 
  -8   4  11       50.22       54.68      9.94 o 
  -7   4  11       15.83       23.28      8.16 o 
  -6   4  11        1.43       -4.79      5.64 o 
  -5   4  11        1.73       -1.50      4.53 o 
  -4   4  11      306.45      318.15     11.93 o 
  -3   4  11        6.46        8.55      4.41 o 
  -2   4  11      349.20      366.27     12.02 o 
  -1   4  11      112.98      109.20      8.95 o 
   0   4  11       77.67       64.67      7.57 o 
   1   4  11        0.37       -0.82      3.44 o 
   2   4  11      588.59      561.79     16.54 o 
   3   4  11        2.87        2.38      4.57 o 
   4   4  11       90.49       67.07     10.39 o 
   5   4  11       12.57       12.19      5.24 o 
   6   4  11       25.01       29.60     10.30 o 
   7   4  11        4.71       18.28      8.57 o 
   8   4  11        2.18       16.35      8.96 o 
  -9   5  11        0.26        0.76      7.94 o 
  -8   5  11        1.10       -5.74      7.19 o 
  -7   5  11        3.59      -11.21     10.62 o 
  -6   5  11        2.99        8.32      6.99 o 
  -5   5  11        6.64        2.90      4.99 o 
  -4   5  11       22.25       20.13      5.26 o 
  -3   5  11        0.09        2.69      4.25 o 
  -2   5  11        4.70        0.01      3.45 o 
  -1   5  11      340.12      327.67     14.93 o 
   0   5  11      189.64      154.01     18.00 o 
   1   5  11       17.63       16.31      5.89 o 
   2   5  11       64.17       38.51     12.60 o 
   3   5  11        5.76        7.76      5.09 o 
   4   5  11       24.59       16.50      5.83 o 
   5   5  11       25.00       20.85      5.99 o 
   6   5  11        5.89       18.69      8.59 o 
   7   5  11        0.04        0.29      7.61 o 
  -8   6  11        0.11       -3.02     17.70 o 
  -7   6  11       28.86       11.99      7.79 o 
  -6   6  11       56.66       61.60      9.35 o 
  -5   6  11        2.94        2.59      6.78 o 
  -4   6  11       19.62       19.02      5.17 o 
  -3   6  11       42.06       41.11      6.00 o 
  -2   6  11        3.26        1.39      9.68 o 
  -1   6  11       40.03       30.68      7.02 o 
   0   6  11       77.52       70.82      8.58 o 
   1   6  11      148.49      161.54     11.34 o 
   2   6  11       34.91       39.30      7.73 o 
   3   6  11        8.49        4.82      5.07 o 
   4   6  11      112.97      129.57      9.52 o 
   5   6  11        7.78        5.00      6.15 o 
   6   6  11        6.83        5.39      6.28 o 
   7   6  11        0.52       -5.99      7.48 o 
  -8   7  11        2.52        5.27      8.38 o 
  -7   7  11       15.28       21.45      8.54 o 
  -6   7  11       76.55       68.01     10.83 o 
  -5   7  11        5.11        9.40      5.89 o 
  -4   7  11        2.94        1.53      5.22 o 
  -3   7  11       47.42       48.54      8.34 o 
  -2   7  11       65.89       68.39     12.39 o 
  -1   7  11        0.08        0.93      5.97 o 
   0   7  11        0.01       -2.37      5.72 o 
   1   7  11        5.41        5.26      6.72 o 
   2   7  11        1.20       -6.87      5.93 o 
   3   7  11       35.69       43.20      8.70 o 
   4   7  11       75.43       70.16      8.18 o 
   5   7  11       14.65        5.93      6.28 o 
   6   7  11        0.36       -4.38      7.39 o 
  -7   8  11        1.41        8.11      9.59 o 
  -6   8  11        0.22        0.61      7.03 o 
  -5   8  11       48.23       62.59      8.11 o 
  -4   8  11       22.43       26.90      8.54 o 
  -3   8  11        0.32       -3.41      6.41 o 
  -2   8  11        7.65       14.70     14.38 o 
  -1   8  11       16.17       17.77      6.87 o 
   0   8  11      189.22      171.84     13.06 o 
   1   8  11       11.60       17.07      7.76 o 
   2   8  11       39.59       16.02     10.23 o 
   3   8  11        8.64        6.96      7.46 o 
   4   8  11       35.11       45.52      9.58 o 
   5   8  11        6.59        8.09      6.38 o 
  -6   9  11        1.69       -2.04      8.48 o 
  -5   9  11        2.15        1.50      7.53 o 
  -4   9  11        0.08        8.36      8.53 o 
  -3   9  11        5.91       12.10      7.85 o 
  -2   9  11       60.65       55.46      9.51 o 
  -1   9  11        4.86        2.83      6.69 o 
   0   9  11        5.49        0.71      6.71 o 
   1   9  11        4.82       -6.22      6.99 o 
   2   9  11       66.95       64.06     10.26 o 
   3   9  11       46.23       74.60     17.52 o 
   4   9  11        0.34        5.85      8.68 o 
  -4  10  11       12.89        5.01      7.73 o 
  -3  10  11        0.26       14.18      8.26 o 
  -2  10  11        6.54       -8.04      6.72 o 
  -1  10  11        0.72        4.66      7.04 o 
   0  10  11        0.23       -6.03      7.19 o 
   1  10  11       35.65       45.78     13.75 o 
   2  10  11       24.40       -0.21      9.36 o 
 -10   0  12       99.62      123.06     18.74 o 
  -9   0  12      521.96      550.09     32.65 o 
  -8   0  12      594.10      536.65     31.46 o 
  -7   0  12        0.35       -2.84     10.05 o 
  -6   0  12       84.13       66.32     13.32 o 
  -5   0  12       73.83      111.31     14.57 o 
  -4   0  12      256.80      239.88     17.73 o 
  -3   0  12      301.58      313.40     19.91 o 
  -2   0  12      472.38      457.49     16.30 o 
  -1   0  12      387.67      398.11     14.83 o 
   0   0  12      849.94      895.45     25.15 o 
   1   0  12      761.07      754.55     22.02 o 
   2   0  12     1189.14     1308.09     49.65 o 
   3   0  12        2.17        4.86      6.98 o 
   4   0  12      697.05      763.69     35.39 o 
   5   0  12      967.74     1008.27     43.74 o 
   6   0  12       33.07       37.16     11.72 o 
   7   0  12        0.16        9.75     10.49 o 
   8   0  12       17.64       16.40     13.56 o 
 -10   1  12       30.17       37.64     10.28 o 
  -9   1  12        0.07        2.07      8.30 o 
  -8   1  12      114.25      139.09     12.92 o 
  -7   1  12      420.30      443.62     20.04 o 
  -6   1  12      242.27      243.67     24.49 o 
  -5   1  12      517.54      525.79     19.87 o 
  -4   1  12       25.50       18.28     10.31 o 
  -3   1  12     1046.35     1040.18     23.55 o 
  -2   1  12     1749.05     1743.02     41.11 o 
  -1   1  12      598.13      650.14     16.16 o 
   0   1  12       25.33       36.75      6.23 o 
   1   1  12       11.13       15.73      4.14 o 
   2   1  12     1023.52     1047.34     23.78 o 
   3   1  12     1188.42     1206.66     33.76 o 
   4   1  12      183.02      191.11     13.35 o 
   5   1  12        2.40        3.39      6.48 o 
   6   1  12      123.71      123.04     11.64 o 
   7   1  12      213.32      211.16     14.94 o 
   8   1  12      178.53      183.16     15.31 o 
 -10   2  12       38.82       33.34      9.98 o 
  -9   2  12       89.46      100.98     12.29 o 
  -8   2  12      259.60      256.47     16.23 o 
  -7   2  12      179.21      162.70     20.12 o 
  -6   2  12       24.38       24.60      7.46 o 
  -5   2  12      288.22      264.82     14.39 o 
  -4   2  12     1151.29     1221.23     33.16 o 
  -3   2  12      845.61      843.11     23.74 o 
  -2   2  12        1.73        2.52      6.56 o 
  -1   2  12      593.09      562.89     15.06 o 
   0   2  12     1385.33     1475.04     41.95 o 
   1   2  12      678.47      787.28     20.74 o 
   2   2  12      105.64      102.59     10.29 o 
   3   2  12       34.17       48.82      5.94 o 
   4   2  12      263.53      243.83     13.82 o 
   5   2  12      327.45      310.07     16.26 o 
   6   2  12      330.81      345.08     19.38 o 
   7   2  12       54.75       83.70     16.45 o 
  -9   3  12       17.95       12.56      8.77 o 
  -8   3  12       92.61      111.27     11.78 o 
  -7   3  12      618.57      621.43     34.20 o 
  -6   3  12      587.04      569.90     21.91 o 
  -5   3  12       19.67       25.21      5.57 o 
  -4   3  12       21.03       27.24      5.51 o 
  -3   3  12       27.06       27.19      5.13 o 
  -2   3  12      436.47      444.14     24.32 o 
  -1   3  12     1221.39     1246.97     26.62 o 
   0   3  12       66.91       56.88      7.36 o 
   1   3  12      322.26      289.69     13.45 o 
   2   3  12      454.71      445.84     14.32 o 
   3   3  12      788.86      867.43     22.50 o 
   4   3  12      328.27      388.39     36.42 o 
   5   3  12        6.27       15.34      8.95 o 
   6   3  12       99.14      113.99     11.85 o 
   7   3  12       45.91       60.09     10.67 o 
  -9   4  12      124.21      129.95     17.71 o 
  -8   4  12       73.90       78.64     27.34 o 
  -7   4  12       13.83        6.02      9.05 o 
  -6   4  12       21.74       26.40      6.55 o 
  -5   4  12      590.17      562.52     17.47 o 
  -4   4  12     1235.80     1186.60     27.59 o 
  -3   4  12      417.89      419.79     13.97 o 
  -2   4  12       79.39       93.15      6.91 o 
  -1   4  12      391.10      418.04     17.35 o 
   0   4  12      474.51      507.22     18.93 o 
   1   4  12      743.78      694.95     23.05 o 
   2   4  12      128.46      128.33      8.39 o 
   3   4  12      106.87      102.04      9.33 o 
   4   4  12      327.73      329.51     25.96 o 
   5   4  12      305.31      326.95     21.87 o 
   6   4  12      256.18      249.04     23.63 o 
   7   4  12       17.90       13.67      8.53 o 
  -8   5  12        1.18       -6.15     11.45 o 
  -7   5  12      101.09       75.97     10.97 o 
  -6   5  12      585.93      589.72     22.63 o 
  -5   5  12      281.99      270.60     17.14 o 
  -4   5  12        5.97        2.44     10.01 o 
  -3   5  12      305.30      327.05     17.26 o 
  -2   5  12      846.49      806.21     32.71 o 
  -1   5  12      319.44      354.90     21.02 o 
   0   5  12        1.34       -6.02      4.89 o 
   1   5  12      485.02      497.84     19.32 o 
   2   5  12      271.09      288.55     15.08 o 
   3   5  12      183.26      173.95     10.03 o 
   4   5  12      275.72      269.96     12.85 o 
   5   5  12       32.88       29.05      7.02 o 
   6   5  12       24.34       25.13      8.86 o 
  -8   6  12       95.56       80.58     11.96 o 
  -7   6  12       20.72       42.09      9.68 o 
  -6   6  12      172.01      147.71     10.58 o 
  -5   6  12      450.96      461.00     16.37 o 
  -4   6  12       68.80       73.92      7.75 o 
  -3   6  12       93.05       95.97     10.43 o 
  -2   6  12      144.56      118.59     11.09 o 
  -1   6  12       18.14       14.33      8.48 o 
   0   6  12      816.10      768.70     25.99 o 
   1   6  12      475.77      489.34     24.65 o 
   2   6  12        8.72       11.48      6.44 o 
   3   6  12       21.31       16.74      7.76 o 
   4   6  12      258.17      268.83     13.09 o 
   5   6  12      184.01      222.59     12.43 o 
   6   6  12       31.71       36.35     10.07 o 
  -7   7  12      128.70      153.86     30.96 o 
  -6   7  12      159.73      155.96     10.94 o 
  -5   7  12       64.07       71.43      8.50 o 
  -4   7  12       47.51       69.06     10.58 o 
  -3   7  12      231.09      203.89     24.55 o 
  -2   7  12      143.28      142.57     13.95 o 
  -1   7  12       67.09       66.61      9.56 o 
   0   7  12      117.53      111.48     10.80 o 
   1   7  12       20.24       22.48      9.20 o 
   2   7  12      780.91      765.77     31.37 o 
   3   7  12      421.29      431.85     20.18 o 
   4   7  12       15.74       23.38     13.52 o 
   5   7  12        0.26       -5.66      5.75 o 
  -6   8  12        4.29        7.11      6.61 o 
  -5   8  12       96.02      110.97     17.17 o 
  -4   8  12      291.28      264.86     25.55 o 
  -3   8  12      179.52      217.05     22.58 o 
  -2   8  12        0.64       -7.23      6.24 o 
  -1   8  12      209.22      210.82     22.41 o 
   0   8  12      134.06      158.77     19.15 o 
   1   8  12       68.33       77.34     12.23 o 
   2   8  12       13.65        5.82      7.47 o 
   3   8  12        0.04       -3.03      6.97 o 
   4   8  12       28.56       18.58      8.60 o 
  -4   9  12        1.63       -5.23      7.03 o 
  -3   9  12       94.22       98.26     12.45 o 
  -2   9  12      222.14      205.45     15.03 o 
  -1   9  12       77.01       73.23     10.69 o 
   0   9  12        0.94       13.63      8.12 o 
   1   9  12       52.98       52.18     10.12 o 
   2   9  12       81.04       83.90     18.27 o 
  -9   1  13       31.74       23.77      9.91 o 
  -8   1  13       46.31       47.71     10.80 o 
  -7   1  13       28.75       30.80      9.03 o 
  -6   1  13       49.51       54.52     17.81 o 
  -5   1  13       69.82       63.58      9.07 o 
  -4   1  13       18.65       19.95      6.46 o 
  -3   1  13        2.45       -1.02      5.09 o 
  -2   1  13       91.85       86.73      6.52 o 
  -1   1  13       41.63       62.47      9.77 o 
   0   1  13        4.39        7.96      5.05 o 
   1   1  13       21.12       32.52      5.15 o 
   2   1  13       93.40      102.80     24.48 o 
   3   1  13      107.21      107.44      9.67 o 
   4   1  13       23.44       23.88      6.98 o 
   5   1  13       23.31       12.24      7.62 o 
   6   1  13        4.71       10.56      7.76 o 
   7   1  13        0.26      -10.78      7.99 o 
  -9   2  13        0.03        6.27      8.61 o 
  -8   2  13      118.39      115.23     12.73 o 
  -7   2  13        3.70       -0.21      7.94 o 
  -6   2  13       51.64       55.12      9.46 o 
  -5   2  13        4.88        6.52      6.48 o 
  -4   2  13       70.50       72.20      8.84 o 
  -3   2  13        7.71       10.96      6.27 o 
  -2   2  13       11.70       16.34      4.71 o 
  -1   2  13      120.19      129.59      7.60 o 
   0   2  13      112.74      135.62      8.69 o 
   1   2  13      166.43      186.83     11.10 o 
   2   2  13      105.43      110.11     13.51 o 
   3   2  13       93.17       90.39      9.35 o 
   4   2  13       11.91       13.00      6.62 o 
   5   2  13        2.99        2.43      6.93 o 
   6   2  13       60.10       58.33     10.03 o 
   7   2  13        0.00       -3.07      8.06 o 
  -9   3  13        0.23       -1.59      8.65 o 
  -8   3  13        0.76        0.70      7.82 o 
  -7   3  13       65.83       89.92     11.54 o 
  -6   3  13        5.76        8.96     13.48 o 
  -5   3  13        0.02       -3.89      6.26 o 
  -4   3  13       24.67       19.80      5.36 o 
  -3   3  13       75.10       80.85      7.16 o 
  -2   3  13        0.72        7.74      4.47 o 
  -1   3  13        0.35        4.51      5.33 o 
   0   3  13        0.40       -2.59      4.86 o 
   1   3  13       46.09       44.52      6.03 o 
   2   3  13       32.45       34.95      7.26 o 
   3   3  13        1.30       -1.24      4.76 o 
   4   3  13        6.60       11.22     10.38 o 
   5   3  13        2.46       -0.80      6.70 o 
   6   3  13        9.89       14.97     14.96 o 
   7   3  13        7.49        9.42      8.64 o 
  -8   4  13       17.01        5.51     10.25 o 
  -7   4  13       19.06       21.60      9.01 o 
  -6   4  13       22.38       11.85      7.81 o 
  -5   4  13       49.36       38.41      6.83 o 
  -4   4  13       12.84       15.08      7.68 o 
  -3   4  13       19.17       17.55      5.27 o 
  -2   4  13       18.40       16.12      6.27 o 
  -1   4  13       12.05        4.22      5.68 o 
   0   4  13       77.35       93.93      9.38 o 
   1   4  13       18.90       15.85      8.03 o 
   2   4  13        1.47        1.90      5.96 o 
   3   4  13        4.28        8.64      5.32 o 
   4   4  13       36.82       30.43      9.33 o 
   5   4  13        1.43        1.29      6.94 o 
   6   4  13        5.32        3.17      7.63 o 
  -8   5  13        1.67       -9.59      8.14 o 
  -7   5  13       48.36       49.62     16.06 o 
  -6   5  13        1.23       -9.50      6.33 o 
  -5   5  13       69.29       71.70      8.84 o 
  -4   5  13        0.37        0.05      4.86 o 
  -3   5  13       57.53       61.25      9.20 o 
  -2   5  13       13.76       22.07      8.11 o 
  -1   5  13       38.60       23.11     10.32 o 
   0   5  13        2.61       12.20     11.96 o 
   1   5  13       24.50       34.42      7.89 o 
   2   5  13       19.99       31.63      8.00 o 
   3   5  13       25.06       29.50      7.80 o 
   4   5  13        1.20        3.94      5.68 o 
   5   5  13       31.22       33.76     12.20 o 
   6   5  13        1.43       14.35      8.37 o 
  -7   6  13        2.11       -0.03      6.58 o 
  -6   6  13       76.99       73.52      8.68 o 
  -5   6  13       94.31      116.34      9.64 o 
  -4   6  13       11.49       21.17      7.68 o 
  -3   6  13        9.16       16.00      7.40 o 
  -2   6  13        0.66        2.78      6.02 o 
  -1   6  13       34.48       48.24      8.82 o 
   0   6  13       32.36       24.39      7.58 o 
   1   6  13       42.50       21.28      7.81 o 
   2   6  13        3.59        4.53      6.97 o 
   3   6  13        1.94        3.88      6.97 o 
   4   6  13        0.18       -1.67      7.12 o 
   5   6  13        4.70        7.14      9.35 o 
  -6   7  13        6.39       18.69      7.09 o 
  -5   7  13        8.43       -6.85     13.07 o 
  -4   7  13        0.07       -0.54      7.23 o 
  -3   7  13       11.97       21.17      8.02 o 
  -2   7  13        4.84       -0.77      6.97 o 
  -1   7  13       42.29       58.59      9.73 o 
   0   7  13        4.90       -1.05      8.70 o 
   1   7  13       26.34       26.68      8.65 o 
   2   7  13        0.26        4.40      9.86 o 
   3   7  13        5.23        7.75      8.30 o 
   4   7  13        0.07        0.77      7.35 o 
  -5   8  13       33.10       31.60     13.18 o 
  -4   8  13        9.26       12.19      8.06 o 
  -3   8  13       21.41       35.78     12.70 o 
  -2   8  13        4.02       -4.94      6.99 o 
  -1   8  13       22.30       20.90      8.47 o 
   0   8  13        2.13       -2.44      6.96 o 
   1   8  13        2.79        3.04      7.81 o 
   2   8  13        4.41       -4.42      7.25 o 
   3   8  13        2.56       10.26     12.52 o 
  -3   9  13       25.51       49.06     15.55 o 
  -2   9  13       14.81        3.85      7.31 o 
  -1   9  13        1.57       -3.37      7.57 o 
   0   9  13       11.88       11.00      9.39 o 
   1   9  13        0.09       -4.26      7.84 o 
  -9   0  14       25.70       27.18     13.58 o 
  -8   0  14      172.71      209.45     23.14 o 
  -7   0  14      108.79      153.80     20.26 o 
  -6   0  14        0.44      -13.23      8.82 o 
  -5   0  14      331.05      316.77     23.99 o 
  -4   0  14      673.47      667.33     33.25 o 
  -3   0  14      215.96      260.32     20.24 o 
  -2   0  14      379.41      389.81     23.30 o 
  -1   0  14     1125.26     1172.93     32.44 o 
   0   0  14      193.49      204.17     14.34 o 
   1   0  14      454.14      486.29     27.12 o 
   2   0  14      432.77      469.28     27.06 o 
   3   0  14        0.17        1.11      8.70 o 
   4   0  14      255.06      240.93     20.86 o 
   5   0  14      151.69      125.29     16.52 o 
   6   0  14        6.94       17.33     11.22 o 
  -8   1  14       91.10      105.84     26.72 o 
  -7   1  14      355.76      345.82     43.52 o 
  -6   1  14      263.16      246.50     15.56 o 
  -5   1  14       58.13       54.86     18.63 o 
  -4   1  14       24.53       16.03      7.24 o 
  -3   1  14      191.60      192.09     11.86 o 
  -2   1  14      796.46      792.28     20.33 o 
  -1   1  14     1012.05     1096.29     25.08 o 
   0   1  14       63.68       69.46      8.87 o 
   1   1  14      250.07      295.70     15.07 o 
   2   1  14      464.16      481.62     38.20 o 
   3   1  14      320.82      352.37     16.85 o 
   4   1  14      213.50      228.16     14.06 o 
   5   1  14        3.69       -0.51      6.77 o 
   6   1  14       45.21       70.40     10.93 o 
  -8   2  14      169.79      168.35     14.71 o 
  -7   2  14        2.40       -9.41      7.64 o 
  -6   2  14      133.85      108.02     12.29 o 
  -5   2  14      154.72      158.27     20.00 o 
  -4   2  14      190.98      195.28     26.92 o 
  -3   2  14      111.95      109.61      7.82 o 
  -2   2  14       74.05       65.87      6.64 o 
  -1   2  14      249.20      223.51     12.99 o 
   0   2  14     1507.99     1494.95     48.21 o 
   1   2  14      632.37      669.50     24.47 o 
   2   2  14       81.24      123.56     18.48 o 
   3   2  14       10.79       -1.70      7.75 o 
   4   2  14       64.89       78.02     17.84 o 
   5   2  14      117.94      112.84     11.91 o 
   6   2  14       81.00       77.82     11.42 o 
  -8   3  14        0.60        4.15      9.07 o 
  -7   3  14      151.71      142.34     13.67 o 
  -6   3  14      396.01      368.67     19.33 o 
  -5   3  14      157.26      155.98     12.92 o 
  -4   3  14       71.60       71.82     12.58 o 
  -3   3  14      786.46      830.26     21.86 o 
  -2   3  14      611.14      651.65     45.14 o 
  -1   3  14       81.72       84.77      9.18 o 
   0   3  14        2.17        2.66      7.76 o 
   1   3  14       10.08        8.40      6.51 o 
   2   3  14      238.00      244.36     11.72 o 
   3   3  14      387.44      377.31     18.35 o 
   4   3  14       74.22       87.44     10.99 o 
   5   3  14       12.35       18.84      8.06 o 
   6   3  14        9.78       17.58      8.90 o 
  -8   4  14       72.42       73.46     16.47 o 
  -7   4  14       89.29       82.61     11.62 o 
  -6   4  14       13.11       14.58      8.31 o 
  -5   4  14      525.06      523.74     17.98 o 
  -4   4  14      532.85      529.55     17.59 o 
  -3   4  14      139.90      145.60     12.88 o 
  -2   4  14        5.90        6.30      6.51 o 
  -1   4  14      109.16      123.67     10.96 o 
   0   4  14      688.25      692.08     24.43 o 
   1   4  14      426.55      394.28     18.04 o 
   2   4  14       44.82       44.36      8.31 o 
   3   4  14        8.24       11.84      5.86 o 
   4   4  14       28.97       36.95      9.09 o 
   5   4  14      209.67      216.76     15.75 o 
  -7   5  14       79.50      110.63     13.06 o 
  -6   5  14       73.58       72.75     11.37 o 
  -5   5  14       12.49       10.33      6.05 o 
  -4   5  14        1.80        0.78      6.79 o 
  -3   5  14       98.56      108.26     11.51 o 
  -2   5  14      265.91      235.13     14.59 o 
  -1   5  14      401.68      414.99     19.23 o 
   0   5  14       82.88       96.28     10.76 o 
   1   5  14       79.12       81.10     10.23 o 
   2   5  14      240.23      244.82     17.79 o 
   3   5  14      294.15      325.85     17.17 o 
   4   5  14       69.45       79.11     11.12 o 
   5   5  14        0.36       -1.72      8.19 o 
  -6   6  14       10.98        6.91      7.73 o 
  -5   6  14      137.98      132.75     10.52 o 
  -4   6  14      304.71      273.29     17.39 o 
  -3   6  14      171.99      195.29     25.90 o 
  -2   6  14        0.22       -6.34      6.51 o 
  -1   6  14       80.23       87.76     10.94 o 
   0   6  14      181.11      164.13     12.97 o 
   1   6  14      258.46      246.93     37.30 o 
   2   6  14      115.77      106.02     11.46 o 
   3   6  14       12.63        4.20      7.56 o 
   4   6  14       77.08       51.64     10.46 o 
  -5   7  14       57.86       42.52     10.08 o 
  -4   7  14        1.49       -1.80      7.53 o 
  -3   7  14       59.22       45.04      9.95 o 
  -2   7  14      269.50      311.31     34.47 o 
  -1   7  14      290.92      219.87     18.86 o 
   0   7  14       61.56       54.56     10.29 o 
   1   7  14       61.76       76.66     10.86 o 
   2   7  14      138.07      104.80     17.06 o 
   3   7  14       59.79       51.27     10.14 o 
  -3   8  14      140.52      104.94     17.07 o 
  -2   8  14        0.64       -0.75      7.60 o 
  -1   8  14       67.52       56.50     10.60 o 
   0   8  14       61.20       56.93     12.36 o 
   1   8  14      129.09      146.66     21.13 o 
  -8   1  15       19.54        2.32      9.39 o 
  -7   1  15       60.20       74.68     12.25 o 
  -6   1  15       14.92        8.12      8.58 o 
  -5   1  15       40.31       29.57      8.72 o 
  -4   1  15        0.47        4.33      6.88 o 
  -3   1  15       43.28       28.54      7.47 o 
  -2   1  15        0.33        0.64      5.97 o 
  -1   1  15        1.12       -0.87      5.51 o 
   0   1  15        0.12        2.60      6.64 o 
   1   1  15        0.00        3.62      5.63 o 
   2   1  15       26.12       28.09      8.64 o 
   3   1  15        3.62       13.22     17.65 o 
   4   1  15       53.74       63.67     12.86 o 
   5   1  15        8.36        5.98      8.02 o 
  -8   2  15        2.04        7.06      9.61 o 
  -7   2  15        1.80      -10.47      8.53 o 
  -6   2  15        8.86       15.98      9.57 o 
  -5   2  15        2.04        5.59      7.81 o 
  -4   2  15       41.36       38.41      8.33 o 
  -3   2  15        5.52        6.92      6.92 o 
  -2   2  15      123.33      118.91     10.88 o 
  -1   2  15       81.53       70.80      9.02 o 
   0   2  15        0.10       -3.44      5.67 o 
   1   2  15        0.96        6.74      9.54 o 
   2   2  15        1.43       -1.60      6.35 o 
   3   2  15        8.35       13.16      7.74 o 
   4   2  15        0.40        3.55      7.22 o 
   5   2  15        2.78        8.55      8.36 o 
  -7   3  15       17.50       14.07      9.65 o 
  -6   3  15       31.09       29.77      9.70 o 
  -5   3  15       34.47       37.00      9.37 o 
  -4   3  15        0.01       -8.93      6.71 o 
  -3   3  15        1.74       -5.20      6.18 o 
  -2   3  15        5.90       -1.05      6.46 o 
  -1   3  15       16.18       14.92      7.05 o 
   0   3  15        5.22       -3.22      6.02 o 
   1   3  15        4.77       -7.52      6.84 o 
   2   3  15        3.72       17.25      9.89 o 
   3   3  15        4.90       -2.89      7.27 o 
   4   3  15        0.32        5.28      7.47 o 
   5   3  15        0.65        1.13      7.49 o 
  -7   4  15        3.37        8.00      9.10 o 
  -6   4  15       26.16       13.15      8.81 o 
  -5   4  15       38.21       41.07     26.84 o 
  -4   4  15        3.80        4.27      6.15 o 
  -3   4  15       25.70       12.62      7.72 o 
  -2   4  15        7.11        5.78      6.56 o 
  -1   4  15        1.42       13.19      6.99 o 
   0   4  15       18.03       14.95      7.44 o 
   1   4  15       25.52       23.65      7.95 o 
   2   4  15        7.29       13.29     13.53 o 
   3   4  15        1.46      -12.57      9.16 o 
   4   4  15       19.56       21.59      8.54 o 
  -6   5  15        1.47        6.92      8.79 o 
  -5   5  15       24.92       19.26      7.18 o 
  -4   5  15        1.17       -3.97      7.32 o 
  -3   5  15       45.08       27.56      8.90 o 
  -2   5  15       16.86       17.97      7.71 o 
  -1   5  15        0.09       -2.20      6.58 o 
   0   5  15        0.35       -9.51      6.34 o 
   1   5  15       24.52       19.17      8.12 o 
   2   5  15       44.77       39.44     18.14 o 
   3   5  15        0.22       -6.20      7.66 o 
   4   5  15        8.69       16.28     11.32 o 
  -5   6  15        3.86        5.15      8.03 o 
  -4   6  15       33.14       40.13     12.19 o 
  -3   6  15       23.01       18.41      8.50 o 
  -2   6  15       35.02       47.61     14.22 o 
  -1   6  15        6.30       14.00      8.01 o 
   0   6  15       79.57       80.13     12.00 o 
   1   6  15        0.17       10.50      7.62 o 
   2   6  15        7.24        1.45      7.90 o 
   3   6  15        2.00       -1.94      7.76 o 
  -4   7  15       51.84       62.23     11.17 o 
  -3   7  15        0.64        5.75      8.35 o 
  -2   7  15       21.07       16.30     14.02 o 
  -1   7  15       10.06       11.51      8.03 o 
   0   7  15       11.65       12.07      8.64 o 
   1   7  15        1.84       -0.50      7.91 o 
  -7   0  16        0.47        6.38     13.84 o 
  -6   0  16       13.77        8.21     11.88 o 
  -5   0  16      112.29      117.57     17.41 o 
  -4   0  16      399.99      418.28     28.51 o 
  -3   0  16      384.83      365.94     25.00 o 
  -2   0  16       33.40       29.24     11.40 o 
   1   0  16      779.31      918.55     42.65 o 
   2   0  16       33.91       32.06     11.16 o 
   3   0  16       16.85       13.52     11.28 o 
   4   0  16       75.57       86.52     16.30 o 
  -7   1  16      186.88      184.90     31.65 o 
  -6   1  16      260.77      235.31     17.20 o 
  -5   1  16      148.62      156.49     14.37 o 
  -4   1  16        4.71        4.43      7.28 o 
  -3   1  16      178.37      162.54     12.81 o 
  -2   1  16      528.50      502.39     29.80 o 
  -1   1  16      354.99      323.61     23.67 o 
   0   1  16       60.49       56.90     13.22 o 
   1   1  16        1.05       -8.49      8.72 o 
   2   1  16      105.26      114.42     11.37 o 
   3   1  16      315.22      335.75     17.85 o 
   4   1  16       80.85       90.23     11.54 o 
  -7   2  16       32.55       48.04     11.72 o 
  -6   2  16        9.38       17.22      9.61 o 
  -5   2  16      277.26      275.76     39.46 o 
  -4   2  16      526.39      564.54     26.16 o 
  -3   2  16      161.43      174.27     14.76 o 
  -2   2  16        1.16       -1.15     10.79 o 
  -1   2  16      133.60      145.02     15.47 o 
   0   2  16      201.08      201.00     14.67 o 
   1   2  16      237.64      242.00     21.63 o 
   2   2  16      184.13      142.38     17.33 o 
   3   2  16        0.58       -2.28      7.02 o 
   4   2  16       48.15       49.62     10.27 o 
  -6   3  16       99.91      113.83     13.58 o 
  -5   3  16      108.44      103.40     13.02 o 
  -4   3  16       10.49        3.79      7.93 o 
  -3   3  16      202.89      188.10     20.50 o 
  -2   3  16      296.73      286.78     35.10 o 
  -1   3  16      439.54      422.11     19.55 o 
   0   3  16      151.94      187.33     13.49 o 
   1   3  16       70.77       70.66     10.16 o 
   2   3  16      284.00      284.45     23.26 o 
   3   3  16       54.62       57.26     14.33 o 
  -6   4  16       24.47       22.69      9.86 o 
  -5   4  16      147.22      147.02     14.11 o 
  -4   4  16      184.82      188.57     22.78 o 
  -3   4  16      136.20      146.52     13.44 o 
  -2   4  16       28.86       26.43     11.88 o 
  -1   4  16       17.99       10.06      7.42 o 
   0   4  16      135.77      138.72     12.76 o 
   1   4  16      165.15      154.81     22.77 o 
   2   4  16       97.75       79.05     15.37 o 
   3   4  16        0.04       -0.52     10.05 o 
  -5   5  16       27.98       21.19     15.27 o 
  -4   5  16       71.32       77.60     11.87 o 
  -3   5  16      195.14      170.51     14.69 o 
  -2   5  16      147.82      178.67     14.57 o 
  -1   5  16      123.88      118.33     12.37 o 
   0   5  16       42.36       41.23      9.73 o 
   1   5  16        0.30       -3.39      7.28 o 
   2   5  16       84.37       73.71     10.83 o 
  -3   6  16       94.25       81.80     12.30 o 
  -2   6  16       19.47       20.89     12.12 o 
  -1   6  16       23.08       19.34      8.78 o 
   0   6  16      181.57      181.57     14.99 o 
  -5   1  17       17.21        9.91     10.24 o 
  -4   1  17       29.19       29.91      9.82 o 
  -3   1  17       23.41       24.20      8.95 o 
  -2   1  17        5.41        2.87     11.06 o 
   0   1  17       25.09       25.93     11.72 o 
   1   1  17        8.80        9.30     11.06 o 
   2   1  17       32.86       23.55     12.11 o 
   3   1  17        8.49        9.85      7.92 o 
  -5   2  17        0.23        1.89      8.90 o 
  -4   2  17        4.52        3.13      8.18 o 
  -3   2  17        0.27      -16.32     10.90 o 
  -2   2  17       13.68       -4.16     10.88 o 
  -1   2  17        0.34       -7.34      6.80 o 
   0   2  17       28.12       42.03     12.55 o 
   1   2  17        3.30        0.34     10.29 o 
   2   2  17        6.56       32.36     13.18 o 
  -5   3  17        0.09        2.29      9.09 o 
  -4   3  17        8.77      -10.25     13.16 o 
  -3   3  17       14.74       11.74     13.52 o 
  -2   3  17        4.84       -3.83     10.94 o 
  -1   3  17        0.81        0.11      7.17 o 
   0   3  17        3.60       -4.79      7.46 o 
   1   3  17        9.32       -0.77     10.98 o 
   2   3  17        6.12        7.20     10.98 o 
  -4   4  17       25.79       53.06     16.81 o 
  -3   4  17        8.94      -10.59     12.73 o 
  -2   4  17       11.09        9.04      8.21 o 
  -1   4  17        6.40       15.15      8.75 o 
   0   4  17        0.30        0.68      7.60 o 
   1   4  17        2.15        2.60     11.30 o 
  -1   5  17       23.07       19.22      9.26 o 
  -4   0  18       99.28      115.77     18.93 o 
  -3   0  18      141.25      116.86     17.98 o 
  -3   1  18       47.18       41.28     15.37 o 
  -3   2  18      153.27      127.96     19.85 o 
  -2   2  18        2.60        2.46     11.58 o 
   0   2  18       46.08       46.47     14.31 o 
                                                 
